# Supplementary material for: Multi-Level Analysis and Identification of Tumor Mutational Burden Genes across Cancer Types
Source: Genes (Basel). 2022 Feb 17;13(2):365. doi: 10.3390/genes13020365 (PMC8872466; doi:10.3390/genes13020365)
Supplement: Supplementary file 1 [file genes-13-00365-s001.zip]

Archive with 2 entries (2 files):
- Supplementary_material.pdf
- TableS2.xlsx
