# Supplementary material for: Multi-Level Analysis and Identification of Tumor Mutational Burden Genes across Cancer Types
Source: Genes (Basel). 2022 Feb 17;13(2):365. doi: 10.3390/genes13020365 (PMC8872466; doi:10.3390/genes13020365)
Supplement: Supplementary file 1 [file genes-13-00365-s001.zip › TableS2.xlsx]

## Sheet: SepPanel Gene List
ACC	BLCA	BRCA	CESC	CHOL	COADREAD	DLBC	ESCA	GBM	HNSC	KICH	KIRC	KIRP	LAML	LGG	LIHC	LUAD	LUSC	MESO	OV	PAAD	PCPG	PRAD	SARC	SKCM	STAD	TGCT	THCA	THYM	UCEC	UCS	UVM
LRP1	TP53	GATA3	TENM1	ACE	PIK3CA	CARD11	TP53	LRP1	NTRK3	ADGRB1	PKHD1L1	GBF1	PKHD1L1	NOTCH1	CTNNB1	PKHD1L1	PKHD1L1	VWF	TENM1	ABCB1	HRAS	SPOP	TP53	MUC16	MUC16	KIT	HRAS	GTF2I	PIK3CA	TP53	CYSLTR2
DOCK2	MUC16	PKHD1L1	PRKDC	ADGRB1	BRAF	HIST1H1C	MUC4	PIK3CG	ALB	CD5L	ANKRD17	F12	CACNA1C	LRP1	RB1	NLRP3	TENM1	NLRP9	LRP1	ABL1	TRIM27	TP53	MUC16	BRAF	TP53	KRAS	IL7R	HRAS	PTEN	FBXW7	PKHD1L1
VWF	PIK3CA	LRP1	NOTCH1	ADSS	LRRK2	HIST1H1E	TENM1	TENM1	KIF1A	TSC1	LRP1	LRP1	ELF4	TCF12	CLTC	DOCK2	DYSF	CR1	MST1R	AKT1	IL34	FOXA1	ATRX	LRP1B	LRP1B	MUC4	MSH2	MUC16	TP53	PIK3CA	C3
JAK3	KMT2D	TENM1	PKHD1L1	AIRE	ERBB4	MYD88	ERBB2	COL1A2	BRCA1	ARHGEF2	THBS1	PTPRJ	XRCC6	TENM1	KIT	TENM1	C6	INPPL1	PKHD1L1	ANK3	BIRC3	MUC16	RB1	FAT4	CSMD3	NRAS	PIK3CG	DMD	ARID1A	PPP2R1A	CACNA1C
TLR4	ARID1A	MYH9	POLQ	ALPK1	TP53	LRP1B	CDKN2A	VWF	CARD11	AICDA	VWF	KMT2E	CD180	C3	CDKN2A	COL3A1	DOCK2	LRP1	CACNA1C	APOB	CD1B	KMT2D	MUC4	ANK3	FAT4	LRP1B	CYSLTR2	TP53	MUC16	CHD4	KIR2DL4
NLRP3	KDM6A	PRKDC	VWF	ANGPT1	APC	BTG2	ITK	THBS1	DIAPH2	CD276	COL1A2	JAG1	DYSF	TLR7	NFE2L2	TLR4	PIK3CG	IKBKE	PRKDC	ARID1A	CD5L	SPTA1	AHNAK	APOB	FAT3	PIK3CA	COL3A1	NF1	KMT2D	PIK3R1	APOA4
BMPR1A	MACF1	CACNA1C	DDX3X	APOA4	KRAS	KMT2D	SMAD4	LY75	EBF1	TP53	PRKDC	ACE	IPO7	NLRP2	EGFR	ZP4	COL1A2	OTUD7B	MCM3AP	ATM	CCR4	ATM	NAV3	CSMD3	SPTA1	BIRC6	ELF4	NRAS	CTNNB1	PTEN	CD4
CD5L	FGFR3	ANKRD17	MAP3K5	APP	MUC16	FAT4	ZEB1	RAG1	TNC	PTEN	TENM1	DHX9	ADAR	PKHD1L1	HGF	CACNA1C	PTPRC	BAP1	DOCK2	AXIN1	CRHR1	LRP1B	APOB	FAT3	ARID1A	APOB	JAK2	SMARCA4	PIK3R1	KRAS	COL2A1
GPR183	KMT2C	TLR4	CACNA1C	APPL1	FAT4	MUC16	EGFR	DYSF	NF1	FLT4	DOCK2	NEDD4	AXL	IDH1	NOTCH1	PRKDC	POLQ	TP53	NLRC5	BIRC6	CXADR	KMT2C	NF1	NRAS	FAT2	CREBBP	TFE3	HUWE1	CSMD3	FLNA	F12
HRG	FAT4	POLQ	MST1R	ARID5A	FAT3	P2RY8	MTOR	C3	PTCH1	SETD1B	PTPRJ	ENPP1	PRDM1	TP53	PTK2	DMBT1	NLRP3	NF2	NLRP3	BPTF	CYP11B1	PTEN	LRP1B	PTPRT	KMT2D	DDX3X	POLQ	SIN3A	KMT2B	KMT2D	FCGRT
IGHG4	CSMD3	TLR7	MYH9	ATP2B1	LRP1B	IRF4	BRCA1	GPI	RANBP2	MUC16	PXDN	THBS1	BMX	ATRX	PTEN	LRP1	CACNA1C	LATS2	DYSF	BRAF	DMBT1	CSMD3	DMD	GRIN2A	PIK3CA	DMD	BIRC3	MYH14	ZFHX3	ARID1A	GALNT2
IRF2	ERBB2	ATP2B1	PML	B2M	CSMD3	CIITA	BRCA2	IL4R	ARID4A	ATM	SAMHD1	IL32	BTN1A1	CIC	EPHB2	PTPRC	LRP1	FAT4	COL17A1	BRCA1	DNASE1	FAT3	KALRN	SPTA1	DMD	FOXA1	B2M	APOB	FAT4	AHNAK	GRN
KIR3DL2	LRP1B	CR1	NLRC5	BCL3	KMT2D	B2M	MMP9	MCM3AP	TPR	CACNA1A	PARP14	POLQ	CD34	PIK3CA	TBC1D9	ZEB1	COL3A1	MUC4	COL1A2	BRCA2	F12	MACF1	MACF1	FAM135B	APOB	MLLT4	BCL6	ARHGAP5	LRP1B	ZBTB7B	HK1
KLRB1	ELF3	KMT2E	COL1A1	BIRC2	SPTA1	BTG1	EPHB2	SEMA3C	KDM6A	CHD4	TRIM6	NLRP1	CD74	MUC16	ZHX2	EPHB1	DMBT1	PTCH1	NLRP2	BTK	GGT1	CTNNB1	CSMD3	CNTNAP2	ANK3	MYH10	PRDM1	BRCA2	CHD4	LRP1B	IGHG3
MEF2C	EP300	ZP4	HLA-A	BIRC3	DMD	CD79B	MMP2	POLQ	TP63	BPTF	TRIM23	ADARB1	COL1A1	EGFR	CDH17	DYSF	TLR4	SRGAP3	COL2A1	C1S	FFAR2	PIK3CA	FAT3	SVEP1	LRRK2	NF1	COL2A1	CLTC	TAF1	ERBB3	IL1R1
REG3A	BIRC6	DOCK2	LIG4	BMP6	PTPRT	CREBBP	PTEN	TLR7	ARHGAP29	MTOR	CNR2	COL1A2	COL17A1	FUBP1	CDKN1A	COL1A2	CR1	MGA	COL3A1	CACNA1C	IGHD	KDM6A	DCC	PREX2	PTPRT	CNOT3	DLG1	CTNND2	FAT3	F8	KIR2DL1
ENPP2	ERBB3	MAP3K5	LRP1	BTNL9	ZFHX3	FAT1	MUC5AC	EIF2AK4	PTPRU	GRM3	CR1	CSF1R	CR1	NF1	MTOR	ITGA4	EPHB1	SETD2	ITGAL	CCKBR	IGHG4	CDK12	LAMA2	PLCB4	TRRAP	EIF4G3	FCGR2B	CYLD	CTCF	ARHGAP35	KIR3DL2
PRKAR1A	AKAP9	PLCL2	PXDN	C1QBP	FAT1	MUC4	PIK3CD	ACE	ARFGEF2	AFF3	FES	COCH	MAPK14	PIK3R1	PPARA	PYHIN1	COLEC12	BAZ2B	LTF	CCR4	IL4R	ZFHX3	PIK3CA	DCC	KMT2C	KMT2B	MEF2C	EIF1AX	DMD	PDGFRB	KRT16
RAG1	FAT3	PRDM1	SIN3A	C1QC	FAT2	PIM1	HIF1A	IGF1R	ARFGEF1	PCSK5	KLRC2	DOCK2	CYBB	IDH2	KRAS	ITGAD	PRKDC	ARID2	DOCK8	CD274	IL6ST	FAT2	KIAA1549	ROS1	RNF213	CAPN7	NOTCH1	EP300	MACF1	SPOP	MAP3K5
ZEB1	ATM	DHX9	PARP14	C1S	APOB	STAT3	BAX	MX2	CNTRL	RB1	CD180	INPPL1	PTK2B	ZBTB20	STAT3	PIK3CG	ZEB1	ATR	JAG1	CD4	IL16	ZMYM3	RNF213	MECOM	NAV3	CASC5	PPP6C	FLT4	KRAS	MED12	CIITA
TGFBR3	ERCC2	DLG1	ADGRB1	C3	FBXW7	KALRN	CDH17	PRKCD	BAZ2B	SOS2	NOTCH1	ITGAD	HCK	PTEN	CDH2	POLQ	FCRL3	DACH1	BTN1A1	CD44	IRF1	FAT4	KMT2C	PTPRB	PREX2	TET1	S100A7	MLLT4	FAT1	HUWE1	NCF2
TLR2	AHNAK	DMBT1	C6	CARD11	MACF1	ACTB	CTNNB1	SEMG1	SCAF4	TSC2	EIF2AK2	ITGAM	CFI	SMARCA4	E2F1	REG3A	IGKC	FANCA	MYH9	CDH10	ITGAM	ARID2	ATM	COL3A1	NBEA	ACACA	TCF3	MUC4	HUWE1	PRPF8	NEDD4
VAV1	SPTA1	IL4R	COL2A1	CD177	RNF213	ERBB4	FN1	VAV1	BRIP1	ZNF133	PTPRC	CD180	IGKC	ARID1A	SMAD3	ANKRD17	IL7R	GLI1	THBS1	CDH17	JAK2	BRCA2	KIF1A	COL5A1	AHNAK	ALB	TLR4	PAX7	FAT2	BRWD1	OSM
DYSF	CDKN1A	JAK3	DMBT1	CD244	ANK3	KDR	GLI1	TLR6	ARID5B	KMT2D	SEC14L1	MSH2	LRP1	BCOR	BAX	NLRP2	REG1A	PTEN	VWF	CDH2	KLRC2	CACNA1A	CTNNA2	PCDH18	AKAP9	ANK3	EZR	PIK3C2B	APOB	MUC16	PRKCB
IL18R1	ANK3	NLRC5	HLA-B	CD96	COL5A1	MYC	PARP1	CCR9	CHD6	USP9X	TEC	MX2	LTF	APOB	NANOG	PRKD1	VWF	SPTA1	SIGLEC10	CDK4	LRP1	GRIN2A	MYH11	PTPRD	ZBTB20	ARNT	ARHGEF2	PTPRD	ZNF292	ANK3	EIF2AK2
MAP3K14	TRRAP	COL1A1	CFI	CHIA	GRIN2A	NFKB2	CD34	DOCK8	ABL2	TRRAP	GBF1	MYH9	MST1R	NIPBL	NELFCD	NLRP10	IGHV1OR21-1	USP9X	DTX3L	CDKN2A	CD180	MED12	PTPRU	ERBB4	ERBB4	ZFHX3	SIN3A	SPTA1	MUC4	ZFHX3	THBS1
TRIL	BRCA2	COL1A2	PTPRC	CR2	SMAD4	PCSK5	CD4	CACNA1C	BRAF	TP63	BTNL3	POU2AF1	PRKD1	KAT6B	SLC6A2	CR1	CR2	LATS1	TP53	CEACAM3	MSN	KIF1A	FAM47C	PCSK5	SPEN	ATM	ZC3H12A	KAT6A	AHNAK	BRCA2	TYRO3
OPTN	FAT1	DYSF	DYSF	CSF1	NBEA	PTPN6	CXCR4	COL2A1	FGFR3	KALRN	KMT2E	PRKDC	PTPRJ	FAT2	MMP2	PRKCB	NOTCH1	NCOR1	MUC16	CHD6	MYH9	BRAF	ANK3	NBEA	DCC	ATP1A1	PDCD1LG2	USP9X	NSD1	CREBBP	VWF
LILRB1	APOB	GBF1	PRG4	CTNNBL1	ATM	STAT6	KDR	CR2	MAP3K4	MGA	ZC3HAV1	TLR5	SYK	CSMD3	TERT	RAG1	ANKRD17	KMT2B	CSMD3	COL11A2	SERPINB9	MECOM	APC	TP63	ZFHX3	ATR	PTK2B	USP6	LAMA2	DCC	TNFSF14
NLRP1	STAG2	EXO1	SBNO2	CTSC	TRRAP	TMSB4X	IL10	DOCK2	DDR2	NIN	NLRP9	TSC1	TLR4	LRP1B	FOXP3	CARD11	CYP11B1	SETDB1	FAT3	COL1A1	PML	HSPA8	CACNA1A	AHNAK	MACF1	CAD	PRKD1	POLQ	MED12	DMD	IL18R1
SBNO2	LRRK2	NLRP3	ANKRD17	CYBB	TSHZ3	TP53	MAPK3	ADGRE1	PDGFRA	CASC5	VHL	VAV1	TYRO3	RANBP2	GGT1	IL16	PXDN	MACF1	APOB	COL1A2	PPP6C	PLCB4	CDH10	F8	UBR5	CASP3	EPHB1	SPEN	SETD1B	MSH6	SQSTM1
SCAP	CREBBP	PIK3CA	HERC5	CYP11B1	TNC	CXCR4	AKT1	GALNT2	ARHGAP5	BIRC6	PBRM1	LRP8	PRKRA	ZNF292	IL6	ITGAM	NLRP9	PLXNB2	KMT2C	COL3A1	RBP4	PTPRC	KEL	LAMA2	FAM135B	RUNX1	TBK1	SF3B1	KMT2C	HCFC1	CHST4
ANKRD17	DMD	TP53	APOBEC3G	DEFB105A	AHNAK	SOCS1	CDKN1A	MST1R	ARNT	TSHZ3	SETD2	TNFSF10	TENM1	SETD2	TNF	VCAM1	MYH9	CNTNAP2	MACF1	COL5A1	CCL13	SMARCA1	MYH10	RGPD3	NIPBL	CLTC	FER	PLXNB2	JAK1	HIP1	LILRB2
IGHV3-33	KMT2A	MUC16	NOD2	DHX9	ASH1L	MAGI2	KRAS	TLR2	ZFP36L2	FAT4	MTOR	IL1RL2	POLQ	FAT4	CXCR4	ALPK1	REG1B	ZBTB20	RNF213	CR2	SLC11A1	TPR	PTEN	GRM3	KMT2B	COL3A1	LYN	NIPBL	FBXW7	MAP3K4	TCIRG1
IL20RB	RB1	CDH1	DOCK8	DNASE1L3	CACNA1A	CNTRL	MYC	POLR3A	CYLD	ABL1	BAP1	SOCS6	SAMHD1	EPPK1	ITK	CYP11B1	LIG4	PBRM1	AHNAK	CSF1R	ZEB1	AKAP9	PTPRC	KMT2D	TRIO	CSNK2A1	PDCD1	CNTNAP2	ANK3	MYC	CLEC4M
ZP4	TRIO	MAP3K1	CARD11	DOCK2	MUC4	BCL11B	STAT3	ANKRD17	DLG1	ALK	MUC16	TENM1	SIN3A	BRCA2	MMP9	ITGAL	ENPP1	ARID5B	SPEN	CSMD3	TLR4	RNF213	KMT2D	TRRAP	CNTNAP2	CTNNA2	TYRO3	MLH3	SPTA1	NF1	BTNL3
MYO1G	RNF213	KMT2C	SIGLEC10	ETS1	KMT2B	TBL1XR1	VIM	ADAR	MEF2C	BIRC3	KDM5C	TRAF3IP2	ANKRD17	MED12	CDKN1B	LILRA2	PRKCB	SPECC1	TRRAP	CTNNB1	TNFAIP1	ANK3	KDM5C	KALRN	MUC6	DCTN1	IRAK3	EML4	ATM	SMARCA4	LILRA2
ALPK1	ATR	MUC4	TICAM1	EZR	ROBO2	MYH14	SLC6A2	JAG1	EEF1A1	ATRX	ATM	SPINK5	APOBEC3C	ARID1B	EGR3	C6	PYHIN1	CSMD3	MGA	CXCR4	TRAF2	APOB	TJP2	MUC4	ZNF521	DHX15	BRAF	BCOR	NBEA	SPTA1	TREX1
NLRC5	ZFP36L1	SPTA1	JAG1	F12	SOX9	ASPM	MAPK8	COL17A1	MECOM	KIF1A	ERBB4	POLR3A	DBNL	ARID2	EZH2	MARCO	ADGRB1	ASPM	KMT2A	DMBT1	VAV1	COL5A1	ARFGEF1	ROBO2	KMT2A	DNM2	NRAS	PBRM1	PPP2R1A	NCOR2	IGHV1-46
CARD11	DCC	DMD	ATP2B1	FOXP3	SVEP1	AR	PTGS2	DBH	HGF	CBLB	ANK3	SCAP	TLR8	ASPM	MDM2	LILRB2	C3	ACVR1	LRP1B	DMD	VCAM1	DCC	WNK2	TSHZ2	PLXNA1	DNMT1	MUC16	RNF213	BCOR	SETDB1	TRAV40
CRACR2A	BPTF	APOB	BTK	GBF1	BIRC6	RHOA	BCL2	IL16	MYH11	CDK6	ARID1A	POLM	OTUD4	F8	PNPLA3	LILRB1	REG3A	ACVR2A	ZFHX3	DNMT3A	XRCC5	EP300	MYH14	HDAC9	ASPM	EBF1	KMT2A	KMT2C	RNF213	PLXNB2	VPREB3
PKHD1L1	PTPRD	FAT3	CD1A	GCNT3	KMT2C	BCL7A	SRC	CIITA	PCSK5	CDKN1A	CSMD3	LGR4	TRPM4	KEL	RAB3D	ADGRE1	ENPP2	ANK1	ARID1B	DOCK2	DYSF	KMT2A	CEP290	PTPRK	FAT1	EGFR	MACF1	FAT4	AKAP9	NIPBL	PAG1
ADSSL1	UBR5	CSMD3	DHX9	HAMP	CREBBP	PRDM1	ANXA5	MYH9	PLCG1	CHD3	ROS1	TRIM8	NLRP2	LAMA2	TIMP1	NOTCH1	MARCO	ARAF	MYH11	DYSF	HIST1H2BC	MYH10	PREX2	PLCB1	TSHZ3	EGR3	EIF1AX	AXL	SVEP1	FAM135B	FAM3A
CLEC4C	ASH1L	HUWE1	IL16	HHLA2	FN1	BRCA1	BIRC5	NFIL3	POLE	COL1A1	SMARCA4	CARD11	BTNL8	NOTCH2	CDK1	VWF	NR1H4	ZFHX3	HUWE1	EFTUD2	FADD	ROBO2	LRRK2	ANK1	APC	ELN	ZFHX3	DMBT1	POLE	RNF43	NOD2
MUC16	NAV3	PTEN	ITGA4	HLA-A	NAV3	CD79A	CEACAM3	SIRPB1	POLR2B	COL2A1	SPEN	NLRC3	FCAMR	PTPN11	CDK2	PXDN	LILRB4	ATF1	CAD	EGF	IL18RAP	SETD2	BCL9	CDH10	CREBBP	EP300	ATM	DOCK2	TRRAP	KMT2C	ERAP2
CTNNB1	NFE2L2	RUNX1	ENPP2	HLA-DMA	SETD1B	CDH11	IGF1	NOD1	PTPN13	COL5A1	MACF1	EIF2AK4	NLRC5	ROS1	CYP1A1	SIGLEC10	ZP4	ATRX	NF1	EGFR	DDX21	WNK1	BRCA2	FAM47C	PTPRD	EPAS1	SPTA1	IRF3	NIPBL	ARAP3	TRIM4
TP53	SPTAN1	KMT2D	EZR	HLA-DOA	ASPM	CHD3	NDE1	PLCL2	PTPRF	CSF1R	KMT2C	MUC16	BPIFB3	SPTA1	FATE1	COL2A1	CYBB	BCL9	MTOR	EGR3	NCR1	AHNAK	CREBBP	KEL	SETBP1	EPHA3	SMC3	PVR	ASPM	EPPK1	BPIFB1
MUC4	NCOR1	LRP1B	GBF1	HLA-DRA	TENM1	COL3A1	PDHX	ZP4	RASA1	CTNNB1	MUC4	MET	THEMIS	KMT2D	HFE	IL7R	ITGAD	PRDM1	FAT4	EP300	MATR3	CHD6	FAT1	MACF1	ACVR2A	ERBB2	LRRK2	TAP1	ARHGAP35	CSMD3	NLRP3
FAT4	HUWE1	BIRC6	ARHGEF2	ICAM1	LRP1	CSNK2A1	PDX1	CARD11	RGS7	DLG1	AKAP9	KMT2C	DNMT3A	MACF1	PCNA	IL18RAP	MNDA	BRAF	TET1	EPHB2	PQBP1	APC	FLNA	KDR	ERBB3	ERCC5	AKT1	ANKRD17	CEP290	FAT3	SBSPON
SVEP1	CDK12	PIK3R1	IPO7	IFIT5	DYSF	CTNND2	PROM1	NLRP3	TAF1	DMD	ATRX	SETD2	FLT3	PRX	CD40LG	LILRB4	VCAM1	CAD	APC	ERBB2	TENM1	CDH11	FLT4	COL1A1	HUWE1	FAT1	BRCA1	OTUD4	ATRX	ASPM	GNAQ
COL5A1	ASXL2	TBX3	NLRP1	IFNL3	DOCK2	EP300	SNAI1	TP53	ABL1	DNMT1	BRCA2	FAT1	NPM1	KMT2C	RHOA	TRIM29	LILRB5	CAST	CACNA1D	FAM135B	IRF9	CHD4	GRIN2D	FAT2	NCOR2	FLNA	USP9X	NLRC5	FLNA	ACVR1B	GNA11
DMD	RHOB	NCOR1	DPP8	IGHG4	PRKDC	EPHA3	MAPK1	EGFR	BCL2	EPHA1	PTEN	MUC4	RUNX1	DCAF12L2	SLC14A2	FCRL3	LILRA2	CCND3	SPTA1	FAT1	CD300C	DMD	GRM3	PTPRC	COL5A1	GATA3	PPM1D	HDAC4	FGFR2	APOB	SF3B1
FAT1	CHD6	ERBB2	KMT2E	IGKV1-9	VWF	ERCC5	TBATA	PTEN	BTK	ERBB3	RANBP2	KMT2D	IDH2	ACACA	SPP1	IGHV1OR21-1	ADGRE1	CD79B	SPTAN1	FAT2	LILRB5	GLI1	TNC	RGS7	CTNND2	GNAQ	NAV3	NR0B1	LRRK2	ARHGAP5	BAP1
GNAS	CACNA1A	MACF1	ITCH	IGLV3-1	PXDN	GATA3	TNFSF10	MUC16	CCR4	ERBB4	SPTA1	MACF1	MUC16	ANK3	TBATA	CD1E	INPPL1	CDC27	PRPF8	FAT3	SPINK5	IDH1	KIT	TLR4	CDH10	GNAS	CHEK2	CYP2B6	BRCA2	ATM	EIF1AX
GRM3	FAT2	AKT1	SSC5D	IL12B	PKHD1L1	GRIN2A	ZHX2	PIK3CA	CSF1R	ERG	LRP1B	ARID1A	TP53	DMD	BCL2	CR2	LY75	CDKN2C	LRRK2	FAT4	POLR3A	NKX3-1	MET	EPPK1	ASH1L	ARHGAP35	ERBB4	CDC42BPB	USP9X	ATRX	SRSF2
PTPRD	POLE	FAT1	NLRP9	IL1F10	ADIPOQ	HLA-B	PIK3CA	SPTA1	FES	MECOM	FAT3	BAP1	KIT	DNMT3A	TNFSF10	LY75	ENPP3	CREBBP	BRCA2	FATE1	SARM1	CNOT3	MYH9	ZFHX3	ATM	MSH6	ERBB3	PLK4	CHD3	KIF1A	MACF1
ROBO2	TPR	AHNAK	PIK3CA	IL1RL2	AFP	HOXC13	ERBB4	ATRX	ITK	FANCD2	FAT1	NIPBL	NRAS	EPHA3	EPHA4	NOS2	CD5L	CSF1R	FAT2	FBLN2	PRKD2	PIK3CG	PCSK5	RUNX1T1	BRCA2	HIST1H1C	HIF1A	CD4	RANBP2	PRDM1	MUC16
SPTA1	KALRN	SVEP1	MUC16	IL2	PTPRC	KRAS	LRRK2	PIK3R1	JAK2	FAT1	KMT2D	PBRM1	WT1	FAT1	EPHA3	REG1B	CD22	DCTN1	SALL4	FBXW7	ANKRD17	PTPRD	PER1	CARD11	CHD4	HLA-B	PIK3CA	CDKN2A	MGA	ZFP36L2	APC
KMT2D	F8	ANK3	MUC4	IL32	ALDH1A1	KMT2A	SLCO1B3	NF1	JAK3	FCGR2B	STAG2	AHNAK	IDH1	HCFC1	PIK3CA	IL1RL1	COL2A1	DDX3X	SVEP1	FLNA	IGHV1-45	RANBP2	PLCB4	EPHA7	KRAS	HSP90AB1	RET	CHGA	FAM135B	CACNA1A	CACNA1D
SMC3	LAMA2	SPEN	KMT2C	IL33	ANXA5	MMP2	EPHA5	APOB	LCK	FLNA	BIRC6	BRCA2	KRAS	PDGFRA	IGF1R	PRG4	KMT2E	DNMT3A	NUMA1	FLT4	TRAV8-2	TMPRSS2	POLE	COL2A1	KAT6A	IRF4	ROS1	ERBB2	RNF43	CBLB	FAT1
KMT2B	RANBP2	NF1	DMD	INPP5D	NOTCH1	MUC6	DAPK1	KMT2C	PIK3CG	FMR1	FAT4	LRP6	CEBPA	USP9X	ERBB4	MUC16	DOCK8	EGR3	ZNF521	FN1	TRAV3	TP53BP1	PTPRB	LIFR	MYH10	JAK2	ACVR2A	MTOR	KALRN	DHX9	MUC4
HUWE1	POLQ	AKAP9	LRP1B	INPPL1	MSH2	NF1	HDAC4	AHNAK	SYK	GATA1	CHD4	RANBP2	TNC	TRRAP	NTRK3	TP53	NLRC5	EIF4G1	CNTNAP2	FOXP3	IGKV3-20	TRIO	PTPRK	ALK	RANBP2	KIF5B	ALK	IGF1R	ASH1L	EPHB2	PLCB4
MACF1	SPEN	ASPM	KMT2D	IRF1	BRCA2	NFKBIE	EPHB1	IDH1	TEC	GNAI1	HUWE1	SMARCA4	MACF1	CNOT1	RPS6KA3	CSMD3	REG3G	EP300	CDK12	GLI1	IGKV2-24	CUL3	SPTAN1	CTNNA2	SVEP1	TNPO1	EPHA3	KIT	DCC	EPS15	PPP2R1A
ANK3	SF3B1	ATRX	HUWE1	IRF6	DCC	NONO	EPHA6	TRRAP	CXCR4	GRIN2D	CNOT1	CUL3	LRP1B	ZNF638	LRRK2	LRP1B	THEMIS	EPHA1	BIRC6	GNAS	IRAK4	EIF4G3	TSC2	TNC	BIRC6	LAMA2	FGFR2	KRAS	KMT2A	FAT2	SPTA1
APC	SETD2	ARID1A	FBXW7	ITGAD	BAK1	CNOT3	PRKD2	FAT4	NOTCH1	MSH6	MGA	SPEN	BCORL1	SVEP1	TEK	KRAS	NOS2	EPHA3	TSHZ3	HIF1A	BPIFA1	TJP2	VAV1	KMT2A	CDH11	MAT2A	FLT4	KRT19	BIRC6	GRIN2A	KAT6A
APOB	FBXW7	TPR	NAV3	ITGAM	TCF7L2	PGR	HDAC9	FAT2	PKHD1L1	HCFC1	SCAF4	CNOT1	CHD3	SLCO1B1	MST1R	SPTA1	RAG1	EPHA7	CHD6	ICAM1	TLR9	PTPRU	ARID1A	MSR1	FLNA	MLLT3	MTOR	SLC4A3	APC	FOXA2	RBM10
ATM	NSD1	AHCTF1	EP300	ITK	MTOR	RAF1	RET	PDGFRA	HRAS	HOXA9	ARID1B	BIRC6	CHD4	CFH	ACVR2A	NAV3	LILRB3	EPHB2	ANK1	IFI27	PARP14	POLQ	TRRAP	USP6	GRIN2A	MUC6	HSP90AA1	MIB1	F8	ITGA9	RNF43
ATP2B3	ATRX	FOXA1	CREBBP	JAG1	CTNNB1	ROS1	ALK	CNTNAP2	TENM1	HOXC13	SVEP1	CHD8	KDR	BRAF	ALK	FAT3	ATP6V0A2	ERBB4	ATRX	IL6	SUSD4	SPEN	HIST1H3B	TRERF1	ROBO2	MYB	JAK1	BMPR1B	INPPL1	KDR	ARID1B
KIF1A	FN1	NOTCH2	NIPBL	LAIR2	BID	SGK1	MYLK	TSHZ2	LRP1	HSP90AB1	APC	EP300	KMT2A	H3F3A	JAK1	APOB	LILRA4	ERCC3	CREBBP	ITK	TRIM62	NIPBL	NCOR2	CACNA1A	NOTCH1	MYCN	KDR	CD3E	ROS1	AFF3	CSMD3
CHD2	MYH9	PTPRD	NSD1	LRP1	BIRC5	TLR4	FLT1	ZFHX3	COL1A2	TNC	EP300	NF2	NF1	ADARB2	FLT4	KEAP1	CHIA	FAT1	FAT1	JAK2	POLR3B	A1CF	SEC24D	KMT2C	ANK1	MYH9	NTRK3	CHEK1	SETD2	LRP6	ACTB
CUX1	RXRA	MAP2K4	AHNAK	LRP8	ABCB1	TNFAIP3	DCLK1	GRIN2A	MYH9	IKBKB	GRIN2A	NFE2L2	NOTCH2	CDKN2A	EPHA6	PTPRD	IGKV1D-42	FES	LAMA2	JAK3	PGLYRP4	EPPK1	HUWE1	CHD6	EPPK1	MYO5A	DDR2	CSF1R	NAV3	MET	ALDH2
DAXX	SOS1	PREX2	FLNA	MAP3K14	MSH6	TPR	ABCB1	SPEN	PRKDC	ING1	HSPA8	PTPRD	PTPN11	DAXX	HIPK3	CDH10	FCRL4	FGFR1	IRS4	KAT6A	IL21	LRRK2	CNOT1	BMP5	CDH1	NFATC2	PDGFRB	CSNK2A1	TRIO	MLLT1	AR
FLT4	TP53BP1	F8	CSMD3	MAP3K5	KIT	TRIO	FLT3	RNF213	CACNA1C	ITGA9	HSP90AA1	SPTA1	SMC1A	MAPK1	INSRR	FAT4	TP53	FGFR3	DMD	KDR	ALPK1	PRKDC	SETD1B	GPC5	CAMTA1	NOTCH1	PIK3CB	CTSG	BCORL1	MYH9	CAT
LAMA2	EIF4G3	USP9X	FAT3	MARCO	AXIN2	USP9X	HIPK2	ANK3	POLQ	KIF5B	LAMA2	KDM6A	HUWE1	AKT1	HDAC9	DMD	CSMD3	FLNA	PTPRT	KIF1A	OTULIN	RAG1	CAMTA1	IL7R	LAMA2	NTHL1	MAP2K1	DAPK1	CHD6	NCK1	RUNX1
KMT2A	MED12	MED12	ANK3	MCOLN1	ERBB3	ARID1A	SLCO1B1	GRM3	ANKRD17	CIITA	NOTCH2	NUP214	PRPF8	CTLA4	NTRK2	FAM135B	MUC16	FN1	FAM135B	KIT	PGLYRP2	EPHB1	ZNF521	TP53	TNC	NUMA1	RARA	DMPK	CACNA1D	NTRK1	COL5A1
NF1	ZNF292	ZNF292	APOB	MCOLN2	NOS2	HIST1H3B	INSR	RB1	C6	AFF1	POLE	SF3B1	SPEN	MSH6	PGR	ASPM	LRP1B	GABRA6	UBR5	KMT2A	CD300LB	PKHD1L1	NBEA	KMT2B	SPECC1	PCSK5	SRC	EPHA8	CREBBP	PGR	CYP2C8
RANBP2	FAM135B	UBR5	TAF1	MNDA	NRAS	PHOX2B	ACHE	ANK1	DOCK2	MUC4	ZMYM2	NBEA	AHNAK	NFKBIA	EIF2AK4	EGFR	FAM135B	ARHGAP35	CHD8	KMT2C	DAB2IP	ADGRB1	FAM135B	SRGAP3	MYH9	PGR	LATS1	EPHB1	FN1	PIK3CG	EEF2
SETD1B	WNK1	ARID1B	TP53	MSN	KDR	ARHGEF2	PRKD1	DMD	LCP1	MUC6	KAT6A	LRP1B	FAT4	STAT3	ABCB1	CNTNAP2	NAV3	MSH6	BCORL1	KMT2D	GBP6	DBH	TET2	BCL11A	CHD6	PIK3CB	HDAC9	EPHB3	NCOR2	RALGDS	EP300
PLXNB2	PREX2	BRCA2	TRRAP	MUC7	DNMT1	MED12	KIT	MYH11	TLR4	MYH9	PRPF8	XRN1	TET1	TERT	KDR	LAMA2	SPTA1	HIST1H1C	TSHZ2	KMT2E	DEFB112	DMBT1	PBRM1	ASH1L	MUC4	PTCH1	TAOK1	GAK	CNTNAP2	RANBP2	ESR1
FAM135B	KLF5	CACNA1A	NFE2L2	NLRX1	IGF1R	GPHN	NTRK3	LZTR1	FCRL4	NF1	BAZ2B	TET1	CSMD3	VEGFA	PDGFRA	AHNAK	CDH10	HIST1H1E	ATM	KRAS	MCOLN2	DOCK2	CASC5	NAV3	EPHA2	PTMA	TTN	GNRHR	ARID5B	RB1	FAT2
LRP1B	CDKN2A	CHD4	PTPRF	NOD2	CCNB1	GNA13	NCOR1	MACF1	NLRP3	NOTCH1	CDK12	LRIG3	APC	ADAM9	CIT	TSHZ3	KMT2D	H3F3B	BRCA1	KRT19	NF1	ITGAL	TSHZ2	CTNND2	MAGI2	RAD21	TG	ITGB3	TSHZ3	RFC1	GPC5
TSHZ3	ARHGAP35	FLNA	BRWD1	NOTCH1	EP300	FKBP9	PIK3C2B	SALL4	HLA-B	NRAS	BCORL1	ACTB	ZFHX3	ERAL1	EPHB3	CTNND2	NFE2L2	HLA-B	F8	KRT20	EPAS1	LRP1	RGPD3	FAT1	PCDH18	RAF1	HMCN1	LYN	PTPRB	RGS7	FGFR4
PRX	NF1	LAMA2	CHD6	NRROS	FLT1	ZNF521	ROS1	TSHZ3	ITGA4	NTRK3	AHNAK	ANK3	EIF4G1	CD274	TP53	FAT1	FAT3	IRF2	FLNA	KRT7	RET	VWF	ZFHX3	FLT3	CACNA1A	RANBP2	DNAH9	MAP3K4	TPR	ROBO2	FOXO3
ZNRF3	ROS1	RANBP2	FAT2	OPRD1	ZEB1	ZBTB20	MAP4K5	CHD6	PRKD1	PIK3C2B	LRRK2	CLTC	EPHA4	MIB1	MUC16	SETBP1	APOB	IRF4	ARHGAP35	LCK	MUC16	LILRB5	COL1A1	EPHA3	KALRN	ARID4A	BDP1	NR3C2	PTPRD	ROS1	FLNA
NAV3	SMARCA4	SETD2	KRAS	PADI4	ITK	NBEA	YES1	APC	VWF	PIK3R1	ALK	CREBBP	FAT2	FES	MUC4	SVEP1	FAT4	KIT	TNC	LOX	ATRX	ABCB1	CTNND1	ARHGAP29	NF1	KDM5A	KIAA1109	PKN1	DICER1	TAF1	FUS
CSMD3	SVEP1	ASH1L	BIRC6	PF4V1	PMS2	BCL11A	RPS6KA6	SETD2	DYSF	PLCG1	ATR	DDX5	MTOR	TEC	ALB	CTNNA2	LRRK2	KRAS	RB1	LRP1	VHL	CREBBP	CTNND2	HUWE1	RNF43	RPL5	GOLGA4	MAP2K1	CHD8	WRN	GRIN2A
FAT3	CHD9	RNF213	LRRK2	PJA2	PTK2	DGCR8	MAP3K19	F8	MCM3AP	PLXNA1	BLM	DMD	GATA2	JAK3	CSMD3	STK11	PIK3CA	LASP1	RET	LRP1B	HUWE1	IGF1R	DCTN1	AKAP9	NCOR1	SFPQ	RBBP6	MAP2K2	NCOR1	TAF15	KTN1
ASPM	ASPM	CREBBP	ASPM	PKHD1L1	CD44	TET2	TEK	GABRA6	KMT2E	SEPT5	CUX1	KRAS	AFF1	PIK3CG	APOB	GRIN2A	DMD	MAF	TAF1	MACF1	AHNAK	KDR	DNMT3A	DACH1	POLQ	SKI	MXRA5	PTK6	SPEN	LZTR1	LAMA2
ACTG1	ACACA	ERBB3	FAM47C	POLR3C	ERBB2	BNC2	MAST1	KEL	C3	POLE	DAXX	KMT2A	RAD21	CXCR4	LRP1B	PTPRT	CNTNAP2	MAP3K4	SMC1A	MAP2K7	ARNT	SMAD4	EPHA3	MYH11	BRWD1	SMARCA4	INTS2	MAP4K2	RGPD3	CLTCL1	MEN1
ATR	AHR	FAT2	ERBB3	POLR3E	CDH2	ZCCHC8	RPS6KA5	KMT2A	CD1E	PRKCB	DNMT3A	NF1	ROS1	ABL1	FAT3	FAM47C	LAMA2	KMT2A	CAMTA1	MAPK8	CACNA1D	MET	EPHA4	NF1	CACNA1D	SOS1	ADGRV1	RARG	MAP3K1	USP9X	NBN
CACNA1A	CHD4	MTOR	SPTA1	PRDM1	CDK1	SRGAP1	PRKAA1	TRIO	COL3A1	PTPRD	AFF3	NOTCH2	ITSN1	BTK	SPTA1	ZNF521	AHNAK	AFF1	KAT6B	MDM2	FAT1	PTGS2	EPHA7	MAGI2	DCAF12L2	SPTAN1	DNAH2	GRK1	NF1	KDM5C	PAX7
CTNND2	MUC4	BAZ2B	MED12	PRG4	CDK2	NAV3	MYLK3	PRPF8	EPHB1	PTPRF	MAP3K4	PTEN	TJP1	CCR4	FAT2	MACF1	CTNNA2	MMP2	ASH1L	MEN1	FGFR1	ZEB1	ERBB4	ADCY1	CTNNA2	STAT3	DNAH8	SSTR3	UBR5	SMC1A	PDGFRA
EEF2	MYH11	BRWD1	SPEN	PRKCD	PIK3CD	CSMD3	NUAK1	PTPRT	FGA	RAD23B	NF1	SMARCB1	ZNF133	CSF1R	PREX2	BIRC6	CDKN2A	MUC1	NAV3	MET	MLLT6	HOXB13	MECOM	CACNA1D	SMAD4	TFRC	GRIN2B	SYK	TET1	TRRAP	PER1
EGFR	PLXNB2	FAT4	CDK12	PRKD1	CEACAM3	BCL9L	MAP3K7	TET1	CIITA	RASA1	PDGFRA	NR2F2	NUP214	ITK	KMT2D	KMT2C	KEAP1	MYB	ALK	MLH1	PTGS1	AKT1	FAT2	CYP2C8	TSHZ2	TGIF1	MKI67	TACR3	EP300	EIF4G3	PGR
EPHA1	BAZ2B	GRIN2A	ATRX	PRKDC	CEACAM5	ACACA	NUAK2	TNC	REG1A	RGS3	PTPN13	TRIO	KMT2D	LCK	ARID1A	ROBO2	BIRC6	MYC	ANK3	MMP2	SPTA1	CDH1	FGFR1	DMD	MTOR	TOP1	PKHD1	TXK	HCFC1	KALRN	PTPRD
ERBB4	BRWD1	TAF1	ERBB2	PSPC1	PARP1	ACO1	ROCK2	PTPN11	HLA-A	ROBO2	TP53	TSC2	ARID1A		BIRC6	KDR	FAT1	MYD88	CDH10	MMP7	TRIO	CDKN1B	GPC5	EPHB2	ARFGEF2	TP53	PTPRZ1	DYRK2	SCAF4	KMT2B	RAD23B
F8	CASC5	MGA	BPTF	PTGER4	MLH1	ACTG1	TTK	CLIP1	PTPRC	SDHA	USP9X	KAT6A	MED12		POLQ	NF1	MACF1	MYH9	CHD4	MMP9	CSDE1	EGFR	FN1	PTEN	MGA	TP53BP1	RYR1	MAP3K13	MTOR	BCLAF1	RASA2
FLNA	ANK1	SF3B1	AFF3	PTK2B	PTEN	AKT2	PRKG2	HUWE1	VCAM1	ITSN1	SMC3	NCOR1	SETD2		MACF1	F8	GRIN2A	MYO5A	DCTN1	MTOR	PRPF8	ERBB2	GLI1	A1CF	CIC	TRAF3	MYH13	ULK2	ATR	MAGI2	RET
ARHGAP35	APC	NIPBL	KMT2B	PVR	COL11A2	ANK1	HDAC5	BIRC6	PXDN	SHMT1	RABEP1	HUWE1	ASH1L		NBEA	FAT2	PTPRB	NCF2	DNMT1	MUC1	AHCTF1	ERBB3	ARHGAP35	BIRC6	FN1	WRN	CEP350	NUAK1	CDH10	ZC3H11A	ROS1
HIST1H1E	RHOA	CHD8	MGA	REG3G	COX8A	ANK3	MYT1	CHD9	PARP14	SKI	NCOR1	STAG2	KIAA1549		AHNAK	HGF	KMT2C	CNOT3	FN1	MUC16	SETBP1	FASN	HCFC1	ARID2	EPHA3	XPO1	APC	MERTK	COL5A1	BCL2L11	SMARCA4
KEL	DIAPH2	CHD6	MACF1	RIPK2	TLR4	APC	CAMKK2	BMPR2	NLRP9	SMARCB1	PDS5B	PLXNB2	PRX		DMD	NTRK3	ASPM	NTRK2	KDR	MUC4	SETD2	FN1	HSP90AB1	APC	CUX1	CNBP	BRCA2	PLK2	IRS4	ARFGEF1	TRIO
AFF3	MAP3K4	NAV3	SETD2	RNF19B	CYP1A1	FAS	PTK2B	CACNA1D	TP53	SPTAN1	MLH3	AHCTF1	STARD13		PTPRB	HUWE1	FAM47C	NR4A2	MYCL	MUC5AC	ACACA	MTOR	ITGAV	POLQ	FBXW7	ZMYM2	TENM1	ICK	KANSL1	CTCF	KDM6A
MAP3K1	MYH10	CBFB	SVEP1	SAMSN1	HGF	ZFHX3	EPHB6	CAD	MUC16	TAF1	UBR5	N4BP2	ASXL1		BAP1	EPHA3	CTNND2	PAX5	MYO5A	MUC6	ALK	GLI2	JAK3	SPEN	CARD11	NCOA4	MUC5B	SIK3	ZMYM3	NCKAP1	PRDM2
MEN1	CUL1	HCFC1	TET1	SARM1	DDX53	ATM	NTRK1	TAF1	PIK3CA	TAL1	BRWD1	CASC5	ASPM		AXIN1	PTPRB	DCC	PCM1	SMARCA4	MYH14	ANK3	HSPA4	KDR	SETBP1	ATP2B3	KMT2D	APOB	DSTYK	CNOT1	PTPRT	CSDE1
MGMT	STAG1	KMT2A	ZFHX3	SIGLEC10	DLD	ATR	LATS2	LRP1B	CSMD3	TCF4	RNF43	MAML2	ACACA		FAT4	BRAF	KALRN	PIK3CA	KMT2D	MYLK	APC	ITK	MDM2	SALL4	KIAA1549	BAP1	STT3A	RPS6KA6	AHCTF1	CNOT1	KMT2D
NTRK3	MGA	ARFGEF1	BRCA1	SIT1	DPYD	KIF1A	EPHA3	ASH1L	LRP1B	HNF1A	ASXL2	CSMD3	ACO1		FN1	EPHB6	ERBB4	PLXNA1	KALRN	NANOG	ZFHX3	MMP9	MEN1	ASPM	LARP4B	CUL3	KRAS	NLK	MYH14	ZNF292	SMC1A
PLCG1	CNTNAP2	KAT6B	EPHA2	SPINK5	E2F1	BCL2	EPHA2	ACACA	FAT1	TJP1	ATF7IP	ARID2	ALK		KEAP1	PCDH18	NF1	PMS2	AKAP9	NCAM1	ATF1	SERPINB5	MUC6	FLT4	PLXNB2	IRS2	AKAP9	RIOK2	CHD9	CLASP2	ARID1A
PLXNA1	PBRM1	ARID4B	F8	ST6GAL1	EZH2	BMP5	MUC16	DCC	FAM135B	TPR	NSD1	ANK1	ANK3		MGA	ATM	PTEN	POLE	SETBP1	NDE1	ATR	PIK3CD	NOTCH1	HCFC1	POLE	KALRN	DICER1	MAP3K19	FAM47C	LARP4B	EIF4G3
POLE	KANSL1	ANK1	FAT1	TAP1	EGF	BRAF	LRP1B	FLT3	KMT2D	WAS	CEP290	APC	APOB		SVEP1	ERBB4	PREX2	POLR2B	BRWD1	NELFCD	BARD1	MAP2K7	NTRK1	ZEB1	GNAS	SMC3	AOC1	WEE2	ANK1	DICER1	NCOR2
POLR2B	ACTB	ATM	MAPK1	TCIRG1	ABCG2	ZFP36L1	CSMD3	JAK1	AHNAK	PRDM2	CHD6	APOB	ATM		ARID2	TRRAP	ROS1	POLRMT	CACNA1A	NFKBIA	BCR	RARB	PCM1	MGA	PTCH1	ZMYM3	AKT2	AKT1	PTCH1	MACF1	PDE4DIP
PTCH1	ZFHX3	BLM	PTPRD	TENM1	EGFR	CACNA1A	SPTA1	LAMA2	FAT4	CSDE1	NAV3	ATP1A1	ATRX		SETD2	PLCB1	RUNX1T1	MAP2K2	EPHA7	NOTCH1	BRAF	RB1	PLCG1	KIAA1549	FLT4	RECQL4	ANGPT2	ANK3	RPL22	PABPC1	MED12
PTPRF	CTNNA2	BRCA1	RANBP2	TGFBR3	EPCAM	CACNA1D	FAT3	POLE	APOB	CLTCL1	KANSL1	KIF1A	BCL9		ANK3	PDGFRA	ZNF521	PTPRD	FANCA	PALB2	BRCA2	RELA	RANBP2	LRRK2	ASXL1	MED23	BAD	ZFHX3	BAZ2B	ZNF638	TOM1
RET	DHX9	CAD	TP53BP1	TICAM1	MACC1	CAD	KMT2D	ROS1	CDKN2A	FUBP1	ADAM10	BRAF	BMPR2		ASH1L	ANK1	HUWE1	RAD21	GRIN2A	PARP1	CACNA1A	STAT3	ROBO2	NUTM1	CNOT1	ARHGEF6	CDKN2C	PRDM1	CACNA1A	DROSHA	HUWE1
RPL22	HRAS	PLCB4	CIC	TLR1	ERAL1	CAST	APOB	SPTAN1	DMD	TRIP11	AHR	CACNA1A	CACNA1D		ATR	ANK3	RNF213	RAD23B	HIP1	PCNA	RUNX1T1	SERPINA3	RPL5	MACC1	ATR	CLOCK	COL11A2	CARS	GRIN2A	BAZ2B	PTPRU
SMO	AFF3	TRRAP	UBR5	TLR6	ERCC1	RUNX1T1	DCC	NCOR1	HUWE1	MED17	ALB	CACNA1D	CAD		PTPN13	EPHA7	ZNF479	RANBP2	DDR2	PDX1	CDKN2A	PARP1	MAP2K4	FGFR2	CHD9	NCOR1	CTNNB1	CASP9	PTPRT	TNPO2	AKAP9
SPTAN1	PTCH1	NBEA	ERBB2IP	TRAF3IP2	AXIN1	CBFA2T3	NFE2L2	MED12	NSD1	PDE4DIP	APOB	CUX1	CALR		CTNNA2	HDAC9	ZFHX3	RARA	NUP98	PIK3CA	CDKN2C	ALPP	SPTA1	ITK	F8	NCOR2	FOLH1	CBLB	ATP2B3	ASXL2	NCOA2
TAF1	PTPN13	FBXW7	RNF213	TRAV27	BRCA1	CCNC	FAT4	ARFGEF2	FAT3	HDAC9	ZFHX3	DCC	RUNX1T1		CHD9	NBEA	CACNA1A	RB1	PTCH1	PIK3CD	CHD3	KLK3	TAF1	PDGFRA	NFATC2	MAGI2	GNAS	CD74	POLQ	BIRC6	PRPF8
TGFBR2	CLIP1	MYH14	CHD8	TRBV5-1	CDH1	CCND2	PREX2	STAG2	LAMA2	BCLAF1	CAD	EEF1A1	COL5A1		HUWE1	MED12	HGF	RET	TSC2	PIK3CG	CREBBP	FASLG	ZEB1	PIK3CG	NOTCH2	ZC3H11A	HNF4A	CDC27	CAMTA1	ARID1B	STIP1
TOP1	PLCB1	LRRK2	FAT4	TRIM15	MET	CCND3	NOTCH1	BRD4	NAV3	GOLGA5	CDH10	EIF4G1	CREBBP		KMT2C	TSHZ2	AKAP9	RFC4	KAT6A	PLAU	DNMT3A	AR	PRDM2	SMARCA4	NUMA1	HUWE1	HSPA4	CDH11	ACACA	RNF213	CLP1
XPC	TET1	CDH10	CHD3	TRIM8	MMP2	CHD4	PTPRD	UBR5	FAT2	HUWE1	CLTC	BPTF	CSF3R		DHX9	AKAP9	FN1	ROBO2	CLTCL1	PLXNB2	EGFR	RHOA	IRS4	PDE4DIP	PRDM16	AKAP9	TNC	CHD2	CAD	BCORL1	CPEB3
ZMYM2	CLTC	COL5A1	CHD4	TSC1	FANCB	COL1A1	HUWE1	BCOR	MACF1	LRPPRC	DCTN1	FGFR3	CTNNA2		NCOR2	KMT2D	KDR	ROS1	NCOR1	PRSS1	ELF3	CAT	EIF4G3	TET1	PTPRF	ARFGEF2	ITGB1	CHD3	MAP3K4	NSD1	PDS5B
KAT6A	EPHA2	IREB2	DCC	VAV1	CXCR4	CTNNA2	NAV3	CSMD3	CASP8	AKAP9	DNMT1	FN1	DAXX		NF1	BCORL1	PTPRT	SDHD	MAGI2	PTK2	EPHA3	CDKN1A	USP6	ZNF479	SPTAN1	ARFGEF1	LDHA	CSF3R	SMC1A	WNK1	ERC1
USP9X	TNC	TRIO	MYH10	VNN1	TCF4	CYP2C8	NBEA	ABL2	EP300	STAG1	BPTF	GLI1	DDX10		ROBO2	ZNF479	PTPRD	SET	CNOT1	PTPRT	ERCC3	COL11A2	RABEP1	CREBBP	TLR4	IGF2BP2	MMP13	CTNNB1	BRWD1	FAT4	SEPT6
RBM10	KRAS	TSHZ3	MYH11	VWF	FATE1	DACH1	PTPRT	ADCY1	NFE2L2	ARFGEF1	FGFR1	GRIN2A	DMD		AHCTF1	AMER1	TPR	SGK1	PLCB1	PXDN	ETV1	DNMT1	MAGI2	GABRA6	BPTF	STAG2	PCM1	DDX5	XRN1	SVEP1	AHCTF1
KALRN	ROBO2	CHD9	PIK3R1	ZP4	CDH17	DCC	SMARCA4	CREBBP	CDH10	KAT7	FGFR4	MLLT4	ERBB2		KIAA1549	DCC	ANK3	STIL	NIPBL	RAB3D	ETV6	EGF	SRGAP3	NTRK3	GRM3	PTPRT	ENPP2	DDX10	SPECC1	PREX2	DROSHA
TAOK2	KAT6A	AMER1	PLXNA1	A1CF	EPHB2	DDX3X	TRRAP	DNMT1	FBXW7	MAP4K1	FLT4	NUMA1	ERBB3		ZNF638	CDH11	BRCA2	SMARCA4	MLH3	RELA	F8	EGR1	MED12	CAMTA1	IRS4	RRAS2	PTEN	DNMT3A	TENM1	CARD11	ZBTB7B
MED23	KMT2B	APC	RB1	ACSL3	FEZF2	DMD	ZNF521	EP300	ASPM	CHEK2	FN1	PIK3C2B	EZH2		APC	COL5A1	CREBBP	SMARCB1	BCOR	RGPD3	BPTF	ETV4	AKAP9	BCL11B	RPL22	DIS3	RB1	EEF1A1	LRP1	MAML2	NIN
MAGI2	MAGI2	ZFHX3	STK11	ACVR2A	FGF2	EBF1	ARID1A	MECOM	SPTA1	DIS3	KDR	POLD1	FAT1		BPTF	BPTF	EPHA3	SOS1	WNK1	RHOA	FBLN2	FGFR1	CNTRL	BPTF	SALL4	ERC1	TAF1	EPAS1	PRKDC	NAV3	LRP1B
RASGRP1	PDS5B	BPTF	TRIO	AFF1	TGFBR2	EEF2	ANK3	FLNA	CREBBP	CLASP2	MAX	TERT	GLI1		EP300	FLNA	GPC5	TAL1	ARID2	RNF213	FGFR2	GH1	WIF1	MNDA	SMARCA4	CIC	TEK	EPS15	PKHD1L1	ZNF479	BCOR
ARFGEF2	ZNF521	FN1	TSC2	AFF3	FOS	EPHA2	CDH11	FN1	CTNNA2	PLCB1	MLLT4	TP53	ARHGAP35		EEF1A1	KALRN	MUC4	TERT	ATR	RNF43	MTOR	GNRHR	CCT5	RANBP2	WNK1	LARP4B	TERT	MECOM	PXDN	LRRK2	FBXW7
PDS5B	ZNF638	AFF1	USP9X	AHNAK	EGR3	EPHA7	DMD	GLI1	PTPRD	NEDD4L	MYH11	TP53BP1	GRM3		IL6ST	DCAF12L2	TSHZ3	TJP1	COL5A1	ROBO2	GTF2I	HDAC1	SPEN	NCOR1	JAK1	MGA	NKX2-1	EXT1	ANKRD17	LRIG3	N4BP2
SEPT6	BRIP1	MLLT4	KALRN	ALB	IL6	EPHB2	FAM135B	MAP3K1	ROS1	MACF1	NUP98	VHL	MAP3K4		KMT2B	ALK	SVEP1	TOP1	CUX1	ROCK1	HCFC1	HGF	CLASP2	NCOR2	CTNNB1	ACSL6	TP73	F8	VWF	ALCAM	ATF7IP
MGA	ARID2	MYH10	NCOR1	ANK1	GSK3B	ERG	MACF1	NOTCH2	SPEN	PRPF40B	PIK3CA	PRDM2	MET		PTPRT	KMT2A	GRM3	TRIO	DIAPH2	SLC2A1	FOXA2	KRAS	MGA	UBR5	BCL11A	DICER1	VCL	FEN1	DOCK8	LRP1	CCAR1
NEDD4L	BLM	TP53BP1	CNTRL	APC	GSTM1	ETV6	GNAS	DDR2	RNF213	NIPBL	RASA1	ARHGAP29	MLLT4		RNF213	SMARCA4	RANBP2	TSC1	ERBB3	SLC6A2	HOXD11	SMAD2	ACSL6	PRDM16	BNC2	MACF1	TTF2	FLI1	C3	PKHD1L1	TRERF1
SF3B1	CDH10	IRS4	NBEA	APOB	GSTP1	EXT1	AHNAK	PTCH1	SVEP1	ZNF521	ITSN1	PDE4DIP	MUC4		CHD6	MAGI2	RGS7	TSC2	GLI1	SLCO1B3	HSP90AA1	MME	DICER1	CDKN2A	EIF4G1	CBLC	CD163	FLNA	CACNA1C	CACNA1C	MKL1
SETBP1	CTNND2	CNTRL	FAM135B	AR	FAS	FANCD2	COL5A1	RANBP2	CTNND2	LSM14A	SOS1	SETDB1	MYH10		COL5A1	MGA	TRRAP	KDM6A	AFF1	SMAD4	IDH1	NOTCH1	SUZ12	EPHB6	PBRM1	PLXNB2	EIF2AK3	GRIN2A	DMBT1	CD80	KIAA1549
ZNF638	FANCD2	CNOT1	BCOR	ARAF	HM13	FANCE	KMT2C	USP9X	LRRK2	ARFGAP3	SOS2	GPHN	MYH11		COL3A1	ASH1L	PDE4DIP	WT1	MUC4	SMO	ITGAV	TNFRSF11B	AHCTF1	IKZF1	ZNF292	NIPBL	ZEB2	H3F3B	DYSF	CCR3	NSD1
UBR5	GPC5	TSHZ2	ASH1L	ARHGAP5	HNF4A	ACSL3	POLE	CNTNAP1	ATR	LATS2	TSC2	ARFGEF2	NUP98		ATM	BRCA2	AHCTF1	KDM5C	PIK3CA	SMUG1	LRP6	PGR	SETBP1	RNF213	ARHGAP5	ZBTB20	LILRB1	NRG1	DOCK2	DBH	FAT4
PCDH18	MET	FAM47C	ATM	ARHGEF6	HIF1A	FANCG	RNF213	ZNF521	GRM3	SND1	NCOA4	PRPF8	PIK3C2B		DCC	RUNX1T1	HDAC9	ARID1A	POLE	SOX2	MLLT1	PLAU	SND1	MTOR	ARID1B	ZNF638	PPARGC1A	FOXA2	CIT	ADGRE1	SVEP1
TET2	PPARG	ATR	CAD	ARID1A	MAP2K1	FAT2	ROBO2	SETBP1	AKAP9	DROSHA	CUL3	ZNF292	PTCH1		MACC1	IRS4	PLCB1	HIST1H4I	PTPRF	SP1	AFF1	PRKCA	DROSHA	MET	ARID2	CRNKL1	NIM1K	IDH1	RB1	EPHB1	PREX2
BNC2	STIL	CACNA1D	COL5A1	ARID1B	HSPA4	FGFR2	SETBP1	MLH3	KMT2C	TNPO2	CNTNAP1	ARHGAP26	RFC1		ARID1B	CAMTA1	TSHZ2	AXIN2	ZNF133	SPARC	MLLT4	PTK2	ASXL2	RAC1	BCORL1	UBR5	AHR	KIF5B	MSH6	FGB	EPC1
RNF43	PRDM2	CBLB	ARHGAP35	ARID2	HSPA5	FGFR4	AKAP9	FAM135B	ADCY1	LEF1	HDAC9	MGA	RGS3		KMT2A	RANBP2	NBEA	EIF4G3	KDM5C	SPIN1	MMP2	TLR4	NUP107	ZNF331	HCFC1	ARID4B	ALB	LIFR	BRCA1	GEM	EPPK1
ATF7IP	USP9X	CTNNA2	TNC	ARID4B	CD34	FKBP5	APC	CHD8	ATRX	UBR5	KMT2B	DAZAP1	RPGR		NAV3	UBR5	ARID1B	KALRN	LATS1	SPTA1	MYO5A	TP63	BIRC6	CHD8	NSD1	BNC2	ANGPT1	LMNA	CDH1	HLA-DRA	SPECC1
SCAF4	NCOR2	DCC	LAMA2	ASH1L	CD40LG	FOXO1	DCAF12L2	PREX2	RUNX1T1	RNF111	MED12	DROSHA	RPS6KA3		PCDH18	CHD6	WNK1	USP8	ARHGEF10	SRC	NBN	CFLAR	BCORL1	ALB	PRDM2	PBRM1	BSG	MAP3K1	CCND1	ICAM4	FAT3
TAOK1	ARFGEF2	EGFR	LRP6	ATM	FOXP3	FLNA	FAM47C	NAV3	DCC	BNC2	LRPPRC	BAZ2B	TAF1		RECQL4	APC	ANK1	MAP3K13	NCOA2	STAT3	NFE2L2	KLK4	FAT4	ATR	PIK3CG	FANCI	CALCB	MLLT1	PMS2	IL1B	ASPM
BCORL1	PTPRT	EP300	NF1	ATR	IL2RA	FN1	FAT2	LRRK2	PTPRB	PBRM1	TXNIP	BRWD1	TCF7L2		WNK2	PIK3CA	KIF1A	ARHGEF2	AHCTF1	STK11	NUMA1	TENM1	SVEP1	ATRX	AR	ASXL2	RUNX2	AFF1	AR	KIR3DL1	HDAC5
NSD1	CAMTA1	ERBB4	PTPN13	BAP1	IGF1	GLI1	MGA	DCAF12L2	KALRN	ETNK1	GNA13	SRGAP1	KDM6A		BAZ2B	PREX2	KMT2A	TRIP10	NBEA	SYK	NUP98	ZHX2	EPPK1	CDH17	CEP290	CCAR1	CD5	MSH2	EGFR	LIG4	MAP3K19
CDC73	DICER1	FGFR2	TPR	BCL9L	IGF2	HIST1H2BD	ZNF292	ATR	AJUBA	ZCCHC8	CNTRL	MKL1	PRDM2		MAGI2	ZFHX3	TRIO	ARHGAP29	AFF4	TCF4	OMD	SIRT1	CHD6	FN1	NUP98	SALL4	CDKN1A	MSH3	ERBB2	MAP3K5	CYP17A1
TET1	AFF4	TNC	LRPPRC	BCOR	IGFBP3	H3F3A	TGFBR2	BRCA2	GRIN2A	ATF7IP	PTPRT	KIAA1549	KAT6A		PLCB1	ATRX	MAGI2	ARHGEF10	SETD2	TEC	PGR	MIB1	CARD11	CIITA	WNK2	RNF213	CREBBP	MUC6	PIK3CD	NOS2	DAPK1
TSHZ2	NIN	ROS1	PLCB1	BIRC6	XIAP	HLA-A	AFF3	CHD4	SMARCA4	RTN4	DIS3	RNF213	CUL1		PLCB4	POLE	CAMTA1	AQR	IL21R	TENM1	PLCB4	TRPM8	SPECC1	PTPRF	ROS1	KMT2C	CRP	MYH9	MSH2	TROVE2	NR3C1
KANSL1	SCAF4	TJP1	PLXNB2	BLM	CD4	FOXA1	CDH10	CTNND2	TRRAP	KMT2C	ZNF292	FAT4	IRS4		TAF1	TRIO	ASH1L	MED12	PRDM16	TERT	POLE	ACPP	ARID2	PRX	PTEN	WNK1	CYP19A1	NFATC4	MMP9	ADAM17	HTR2B
MACC1	ZFP36L2	KDM6A	AHCTF1	BMP5	FASLG	TLX1	KMT2B	ERBB3	KEAP1	BCORL1	ARHGAP26	PALB2	USP6		CARD11	SETD2	KIAA1549	AKT3	CHD9	TGFB1	MAP2K1	BMP1	MAP3K9	WNK2	CAD	FAT4	DIO1	NOTCH1	MLH1	TLR2	SLC19A1
FAM47C	CHD2	KAT6A	CNTNAP2	BNC2	ICAM1	HOXA9	MAP3K1	MTOR	NIPBL	PRDM16	SF3B1	SVEP1	SMC3		SMARCA4	RGPD3	APC	SH2B3	EPC1	TGFBR1	PTPN13	BRCA1	EPHA5	BRCA2	FAM47C	SVEP1	S1PR1	NR4A2	CYP19A1	PXDN	TIE1
PARP1	CHD3	HIST1H3B	KIAA1549	BRAF	MAPK14	TNC	NCOR2	KDR	BIRC6	RBM15	PLXNB2	NAV3	EFTUD2		CAMTA1	KIF1A	ATM	TOM1	ASPM	TGFBR2	PTPRD	CASP7	MAP3K19	NFATC4	NCOA2	CEP290	EDNRA	PCSK5	PGR	IL1R2	MERTK
BCL2L1	EPHA3	KALRN	WNK1	BRCA2	TGFB1	ID3	TSHZ3	MET	APC	ZC3H12A	SETBP1	FAT3	NCOR1		CTNND2	MTOR	FLNA	PTPRU	TOP2A	TNC	RANBP2	CASP8	AXL	NTRK1	BCL9	ARID5B	EZH2	PDGFB	ESR1	DYSF	SIK3
CLK1	MECOM	ARHGAP29	WNK2	BRWD1	CRP	IKBKB	ZNF750	MUC4	EPHA7	CEP290	ZNF638	LRRK2	NCOR2		FAT1	PLCB4	ARHGAP35	RASGRP1	MYLK	TNFRSF10B	ROBO2	CASP9	CAMK2B	VAV1	MYH11	CHD6	FN1	PIK3R1	PTGS2	MCM3AP	RPS6KA6
GRK4	PTPRB	MAGI2	APC	BUB1B	HMGB1	IL6ST	POLQ	KDM5A	FLNA	TET1	BRD7	TSHZ2	KMT2B		LAMA2	SPEN	NTRK3	LHFP	INSR	TP53	RPGR	RUNX2	DAPK1	DICER1	MYH14	TRAF7	GJA1	PLAG1	HIF1A	PJA2	MINK1
MUSK	RAD21	STAG2	ATR	CAD	IFNG	IRF2	ATR	ITSN1	PLCB1	EPPK1	TET2	BCL9L	MAGI2		PTPRD	ATP2B3	TJP1	ARFGEF1	INSRR	TSHZ2	SDHA	CD4	EPHA8	STARD13	TET1	HOOK3	GOT2	PLCG1	AKT1	TENM1	STK33
MYLK	KDM5A	FAM135B	CASP8	CAMTA1	IL10	JAK3	EP300	TERT	CNTNAP2	TRAF7	WHSC1L1	KANSL1	THRAP3		SF3B1	KEL	ARID1A	PRPF8	MAST1	USP8	ITSN1	CD8A	ESR2	ACACA	TJP1	MAML2	GPT	PLXNA1	MIB1	ZBTB1	YAP1
PAK3	ZEB1	TET2	CDH10	CANT1	IL1B	TNPO1	ACACA	KDM5C	ACACA	HOOK3	CCAR1	ACVR2A	STAG1		ARHGEF10L	MYH11	PLXNB2	TXNIP	SIK3	ZEB1	SMARCA4	CD34	FRK	KIF1A	TPR	MCM8	GRB2	PPP2R1A	MYC	PLCL2	CD274
PTGS2	TSC1	SRGAP1	EPS15	CDC27	RB1	MAF	ANK1	SMC1A	ERBB4	FAT3	TSHZ3	ALDH2	PTPRT		GPHN	RGS7	FAT2	CTCF	CDC42BPB	ZHX2	STAT3	CDH2	HCK	EP300	TSC2	NAV3	HHEX	PTCH1	CD44	SUSD4	PDCD1
DCLK1	AXIN2	ATP2B3	MTOR	CDK12	AKT1	MET	ASXL1	KALRN	MAGI2	DCAF12L2	RNF213	ALK	SEC31A		MUC6	ARID1B	PDGFRA	STAG2	TNIK	ZMYM3	TAF1	CREB1	MST1R	NUP98	PGR	MUC16	IFNG	PTPRB	MMP2	CTNNBL1	PDCD1LG2
SLK	CNOT1	BCL9	HCFC1	CDKN1A	CASP8	MITF	BIRC6	USP6	NBEA	FAM47C	DHX35	ZFHX3	CNOT1		MYH11	TET1	USP9X	SEPT9	MAP3K19	TBC1D9	TPR	CYP1A1	PAK3	PRKCB	AFF3	FOXQ1	CXCR1	RASA1	IGFBP1	OTUD7B	PRAME
HDAC6	N4BP2	CASP8	SMAD4	CDKN2A	PPARG	MLLT4	CHD8	PDE4DIP	BRCA2	SLK	MYH14	BCR	ZNF292		MYH14	CACNA1A	MED12	WASF3	FLT1	DPYD	TSC2	CYP3A4	PRKCE	PRPF8	ARFGEF1	CSMD3	JUN	RPGR	NDC80	ALPK1	BRAF
MYLK2	PRDM16	CTNND2	MAP3K4	CEP290	BCL2	MN1	FAT1	CNOT1	EPHA2	ADORA3	CHD9	BRCA1	PDS5B		NIPBL	GABRA6	SETBP1	CNTRL	PI4KB	FLT1	WHSC1	CYP17A1	PKN1	BAZ2B	KIF1A	FAT3	KRT18	RPL22	VIM	FCRL3	VEGFA
ARMC5	ASXL1	ARHGAP35	KMT2A	CHD2	MAPK8	MSN	KALRN	KAT6B	KMT2A	AOX1	PTPDC1	CAD	CLASP2		RANBP2	TPR	BAZ2B	CCT5	CIT	KLF4	WT1	CYP19A1	PTK2	CAD	SCAF4	LRRK2	SMAD2	RPN1	CEACAM3	NLRP10
GATA4	BCL9	AFF3	NOTCH2	CHD8	MSH3	NFATC2	KMT2A	NBEA	MYH10	EPHB1	ARID2	KLF6	MGA		TSHZ3	NCOR2	UBR5	SETD1B	NCAM1	MST1R	KAT6A	E2F1	RARB	EGFR	BCL9L	ASXL1	MDM2	CLIP1	CASP3	NCF1
MME	CACNA1D	PIK3C2B	PTEN	CHEK2	PTGS2	NFIB	MYH14	BAZ2B	PLXNA1	ESR2	BCL9L	CREB1	SF3B1		PTPRC	ZNF292	POLE	ARHGAP26	EGFR	NTRK1	FXR1	ENO2	TIE1	GLI1	BCOR	ASPM	MEN1	SDHB	ESR2	EPHA5
ADM	CDH11	POLE	ITSN1	CLCC1	KLK3	NOTCH2	NRG1	BNC2	USP9X	FOLR2	ABCB1	DDX10	BRD4		ACACA	NIPBL	NCOR1	CIC	KIT	TRIM37	KDM5C	ESR1	MAP4K4	HGF	CNTNAP1	KANSL1	MMP2	SFPQ	CDKN1A	ROCK2
CALB2	FANCA	PTPN13	CLTCL1	CNOT1	CD8A	NTRK3	ATM	ARID1B	PTPRT	NR3C1	ROCK1	DNMT3A	KAT6B		AMER1	RNF213	ATR	NEDD4L	STAT3	ZEB2	TRRAP	F2	NUAK1	AFF3	PTPN13	RSPO2	MMP3	SGK1	IGF1	CDC42BPB
SERPINA6	GRIN2A	PTPRB	SMC1A	COL5A1	KRT20	DDR2	TLR4	AHR	ZNF292	MYT1	SLCO1B3	EIF4A2	NIN		ASPM	NSD1	BRCA1	ARHGEF12	ERBB2	ATRX	CUL1	FOXO1	HDAC6	PDGFRB	WHSC1	ECT2L	MMP7	ITSN1	ADIPOQ	INSRR
CDKN2A	GTF2I	PTPRF	ARID1A	CREB3L1	KRT7	NUP98	PRKCB	COL5A1	ZNF521	MAP3K7	TNIK	EPAS1	UBR5		GNAS	ATR	COL5A1	SF3B1	KRAS	AURKA	EIF4G3	FOXO3	SLCO1B1	PPP6C	INPPL1	MACC1	MTHFR	STIL	NR4A1	KIF11
CYP2B6	FOXA1	SPTAN1	CUL1	CSMD3	LGR5	PABPC3	CREBBP	CUX1	PREX2	WEE1	EPHA5	EPHA3	RNF111		KALRN	CDKN2A	EP300	KAT6B	PIK3CD	CFTR	TRIP11	GRPR	MAST1	MAP2K1	PTPRC	ADSS	MUTYH	SPTAN1	IL6	NR3C2
ENO2	LRP6	PDE4DIP	ZMYM3	CSNK1G3	SMAD2	PCSK6	FBXW7	EPAS1	FAM47C	DYRK2	TYK2	ERBB2	TET2		NFATC2	CREBBP	BPTF	NIPBL	VIM	CHGA	NFE2L3	GSK3B	SIK3	PTPRU	ADCY1	CHGA	NGF	STAT5B	MAPK3	ABCB1
HCFC1	AFF1	SETDB1	ZNF638	CTCF	MAP1LC3A	PAX5	TSC2	FANCD2	CACNA1D	RPS6KA5	SIK2	ERBB4	ASXL2		NOTCH2	DACH1	ARFGEF1	ZNF521	AR	CTSB	HDAC9	GSTP1	PKHD1L1	SLC34A2	AHCTF1	PIK3CD	PKM	STAT6	BAX	PI4KB
IGFBP3	MLLT4	ZC3H11A	ATF7IP	CTNNA2	MAP2K7	PER1	ARFGEF2	MAP3K4	FN1	TLK1	TG	ERCC3	ATF7IP		TET1	TNC	ZNF292	ZNF638	BCL2L1	CYP1A1	MAGI2	HIF1A	DOCK2	CIC	PLCB1	MCM3AP	PPARA	TAF1	PAEP	TTK
KDR	NUP98	CTCF	ARID1B	CTNND1	HSP90AA1	PIK3CG	ARHGAP5	NUMA1	AFF3	CIT	CD44	FANCA	RTN4		NSD1	PCSK5	DROSHA	DROSHA	CDH2	DAXX	MED12	HPN	LRP1	BRD4	TRERF1	TREX1	PSG2	TBX3	PCNA	HDAC6
CYP4F3	PDGFRA	NCKAP1	EPPK1	CUX1	MCL1	PLCB4	ARID1B	PAX3	NOTCH2	MAST1	CEACAM3	MTOR	BIRC6		RASA1	USP9X	BNC2	BRD7	MMP2	GLI2	ARFGEF1	HSPA5	PRKDC	N4BP2	ZNF638	TLR7	PTCH1	NR2F2	MAPK1	PARP2
MDM2	PTPRF	MLH3	AMER1	DAXX	PMS1	PLCG1	BCL9	RGS3	SPTAN1	HDAC7	ERBB2	GRIN2D	RNF213		RUNX1T1	CHD8	PRDM16	CD274	SRC	HSP90AA1	CTCF	ICAM1	TENM1	NSD1	ATRX	PKHD1L1	PTK2	TNFAIP3	TNF	MERTK
NR3C2	PTPRK	NIN	ACACA	DAZAP1	MMP1	PLXNA1	CAD	KAT6A	CNOT1	HDAC11	EZH2	HSPA8	SVEP1		SETD1B	LRRK2	TET1	CHST11	HNF1B	HSPA5	STAG2	IGF2	CACNA1C	FCRL4	CHD3	AIRE	RAP1A	TPM3	TGFB1	CIT
MSH2	ARID4A	ASXL2	ACTB	DCAF12L2	MMP7	POLD1	CEP290	KMT2D	ROBO2	NEK9	HIF1A	MYH10	CHD9		SPEN	ADCY1	ARID2	IL21R	ARID1A	IAPP	NCKAP1	IGFBP3	VWF	PRDM1	CTCF	XIAP	RAP1GAP	TRIO	CD8A	MAST1
NRAS	HIST1H3B	ARAP3	ALK	DCC	MMP9	POLR2B	CHD3	ARID4B	TGFBR2	MAPK15	KNG1	NFATC2	CHD6		CACNA1A	CDH17	ATRX	FAM135B	PROM1	MAP1LC3A	FAF1	IL6	JAG1	ELN	KDM5A	APOA4	RBP3	VHL	GNRH1	PRKD3
ABCB1	TP63	CEP290	AR	DCTN1	MTHFR	POU2AF1	CHD9	BCL11A	NCOR2	CCR2	MET	NFKB2	PHF6		CEP290	NTRK2	CUX1	NIN	PARP1	MIB1	FKBP9	CXCL8	C6	EPHA1	KDM5C	APP	SERPINB3	WHSC1	VEGFA	SRPK3
PRKACA	USP8	TET1	ARHGAP5	DDB2	MUC5AC	PPARG	CTNNA2	BRWD1	NIN	TG	PTK2	NTRK3	MYLK		EPPK1	ROS1	EPHA7	NCKIPSD	CD44	MKI67	RRAS2	IL10	CR1	TCF4	NRG1	C1QBP	SDC1	ZMYM2	CDKN2A	HDAC7
SLC4A3	NFE2L3	ARID2	CACNA1A	DDX10	IL4	PPP2R5A	GRM3	TET2	UBR5	PLIN2	TERT	PBX1	KCNH2		GRIN2A	ARHGEF6	MECOM	LRP1B	CDH1	NGF	SPEN	JAK2	IGHA1	ZNF638	PCSK5	CACNA1C	SLC5A5	KMT2D	BCL2	CDK11A
STAR	ARFGEF1	ACVR2A	CDH11	DICER1	LGALS3	PRCC	LZTR1	FAM46C	CHD9	APOA1	TP63	PCSK5	STK10		IRS4	BCL11A	F8	BRWD1	MAPK14	PDGFRB	CNOT1	KIT	MAP3K5	CRNKL1	PDS5B	CD1E	SNAI2	LZTR1	IFI27	CCND1
TOP2A	TXNIP	ZFP36L1	CTNND2	DNM2	NANOG	PRKACA	MAGI2	N4BP2	EPPK1	BMP1	B3GAT1	PIK3CA	HDAC4		NUP133	BNC2	GABRA6	FAM46C	MECOM	PER1	CLASP2	KLK2	TLR5	EPHA6	PTPRB	CR1	SOD1	TRRAP	INS	CDKN2A
VIM	ARHGEF12	RUNX1T1	CUX1	EIF4G1	NAT2	PRKCB	PCDH18	NTN4	ANK3	BMP7	PARP1	PTPRB	CIT		PRDM16	BCOR	ROBO2	BCOR	NRAS	POSTN	LARP4B	KRT6A	ZAP70	SLCO1B3	ZC3H12A	CSF1	SOD2	IRS4	WFDC2	ERBB2
TENM1	AHCTF1	GRM3	DNMT1	ELF3	NCAM1	PTCH1	PLXNB2	ARAP3	COL5A1	BSG	AXL	RAF1	CSNK1G1		PTPRK	CNBD1	LATS1	RNF43	ABCB1	PTCH1	MGA	KRT18	LILRB5	MYLK	BMPR2	CSK	SOX2	EIF4G3	CD274	KIT
CCR4	NBEA	MUC6	EPHA3	ELN	MAPK3	PTPN13	SVEP1	EPPK1	EIF4G1	BUB1	BRCA1	ARID4A	STAT5A		TRRAP	BRCA1	KMT2B	FANCI	MIB1	RET	ARHGEF12	EPCAM	ZBTB1	ABCB1	ACACA	CTSW	SP1	EED	JAZF1	CD274
ITK	BCOR	MYH11	EPHB2	EP300	NDE1	PTPRB	TRERF1	ASXL1	EPHA3	CD80	CD34	KDM5A	ABCC3		PKHD1L1	CAD	SPEN	RHOT1	CALB2	RRM1	NBEA	SMAD3	SIGLEC7	AOX1	MN1	ACE	SSTR2	PHOX2B	KRT7	JAZF1
JAK2	FANCI	NUMA1	GPC5	EPC1	NELFCD	PTPRC	TSC1	MACC1	TP53BP1	HLA-DPB1	CLDN7	RGS3	BAX		LRP1	CTNNB1	ZNF638	FBXW7	CCNE1	SLC4A3	MLH3	MCL1	DOCK8	FLT1	ARID4B	CCR10	TEP1	CLOCK	LAP2	MLH1
SYK	ARID1B	NUP98	GNAS	EPHA2	NFKB1	PTPRD	KEAP1	FAM47C	ARID1A	HSD11B2	MAPK14	ROS1	CASP3		PRKDC	DNMT3A	XRN1	ZNF331	ESR1	STAT1	AFF4	MYC	ATP2B1	INSRR	AXIN2	IGHM	TF	PTPRU	NUTM2A	MSH2
TEC	CHD8	PTCH1	KIT	EPHA4	NFKBIA	PTPRF	MUC6	AOX1	PLXNB2	ICAM1	EGFR	RXRA	CASP8		DOCK2	FLT3	FBXW7	TRERF1	MMP9	SUCO	DROSHA	NFKB1	ADGRB1	MAP3K9	EP300	INPP5D	TGFBR2	NDRG1	NUTM2B	NUTM2A
CXCR4	PALB2	RB1	KTN1	EPHA7	NHS	PTPRK	PTCH1	FLT1	ZNF750	KRT5	FLT1	SGK1	CD14		CR2	MAP3K4	CASC5	SALL4	SERPINE1	THBS1	BRD7	PCSK1	BMP6	MUSK	MED23	KRT6A	THBS1	NCOA2	PAX8	NUTM2B
	FOXQ1	RPGR	MLLT4	ERBB2	NME1	RALGDS	ASPM	NR3C2	ALK	LEPR	G6PD	SPTAN1	CD22		C3	PIK3C2B	AMER1	BIRC6	PAX2	ABCC1	XRN1	PDGFRB	BTN1A1	PRKAA2	PLCG1	CD180	TPM3	SLC34A2	PDCD1	PDCD1
	RGPD3	ITSN1	MYO5A	ERBB2IP	NOC2L	RBBP7	BAZ2B	EPHA8	APAF1	LRP2	GLI1	TAF15	CR2		FGA	PTPN13	ADCY1	KIAA1549	PTEN	ABO	BCOR	SERPINE2	C3	MERTK	PRX	SMAD6	TPO	WASF3	PDCD1LG2	PDCD1LG2
	LRP1	SMARCA1	PCSK5	ERCC2	CD274	REL	CACNA1A	MYLK	ZFHX3	PCNA	MSH6	LZTR1	DNMT1		DOCK8	RB1	CDH11	RNF213	PTK2	ADM	ARHGEF10L	PLK1	CD1E	EPHB1	RUNX1T1	ENPP3	TSHR	CNTRL	SUZ12	PMS2
	PKHD1L1	XPO1	PIK3C2B	ERG	NQO1	RFC4	CBFA2T3	MAP3K19	ATM	PKHD1	IGF1R	AXIN1	DNTT		TENM1	SPTAN1	AFF3	CHD8	SLC2A1	AGER	FANCI	PPARA	CR2	TACR3	EPHB2	PF4V1	VEGFA	BAZ1A	YWHAE	POLE
	TENM1	ZMYM2	POLE	ETV5	MYC	RGS7	CHD6	INSRR	CUX1	SYP	MCAM	NCOA1	EP300		DMBT1	RBM10	MYH11	AHNAK	SNAI1	AGT	ATF7IP	MAPK1	DMBT1	TIE1	MAP3K4	PIGR	VWF	WIF1		SUZ12
	PRKDC	BAP1	ROS1	EZH2	IL2	ROBO2	CIC	ABCB1	EGFR	UMOD	KITLG	EIF4G3	ETV6		PXDN	SALL4	PLCB4	CDC73	TNFSF10	AKT2	ASH1L	PTHLH	MS4A2	TNIK	PIK3C2B	PRKDC	WT1	SEC31A		TMPO
	C3	TRIP11	SMARCA4	FAM135B	NTN1	SDHC	CNTNAP2	PRKG2	ERBB3	VDR	MME	TRIP11	MECOM		DYSF	EPPK1	RASA1	SVEP1	BRAF	ALOX5	RTN4	RAC1	FCER2	MAP3K19	HLA-B	PVR	XRCC3	CCT5		YWHAE
	DYSF	KMT2B	KDM6A	FAM47C	SOX2	SHMT1	CRNKL1	CIT	LIFR	AP1M2	MMP9	MED12	FANCB		CACNA1C	NUTM1	TAF1	CHD9	CD8A	BAD	SALL4	RNASEL	INPP5D	PRKCQ	TAOK2	CXCL6	CCDC6	CNOT1
	VWF	STAG1	KDM5C	FANCD2	ODC1	SMARCA4	CTNND2	TNIK	LRP6	INADL	MSH2	PTPRU	FCGR3A		NLRP3	HCFC1	KDM6A	TET1	CD34	BAK1	BIRC6	RXRA	ITGAD	TEK	NIN	SELL	AXIN1	ZNF292
	KMT2E	DICER1	IRS4	FAT1	PCNA	SMARCB1	EEF2	SIK3	NUMA1	RNF115	PCNA	NCOA2	FLT1		CR1	PTPRK	NCOA2	FIP1L1	CDKN1A	BECN1	RNF213	SOD2	KIR3DL1	CYP3A4	NUP214	SEMG1	BECN1	ERC1
	FGA	XRN1	TP63	FAT2	PECAM1	STRN	F8	HTR3A	PLCB4	KRT20	PGR	SLC34A2	GLI2		ITGAD	TBX3	CNOT1	BRIP1	HIF1A	BNIP3	KMT2C	SP1	LY75	SLC22A2	CHD8	ADAM17	AKT3	CLASP2
	MAP3K5	BCOR	EIF4G3	FAT3	CHEK1	TBX3	GABRA6	STK10	NCOR1	TMEM51	PRCC	TXNIP	HLA-B		ADGRB1	TSHR	NIPBL	CHD6	KRT7	CD14	PRDM16	SPINK1	TLR2	RPS6KA6	GPC5	TLR2	MAMLD1	PLCB1
	MST1R	BCORL1	LATS1	FGFR1OP	STAT3	TCF12	KDM6A	EGF	KMT2B	SLC25A6	RB1	PTPRT	IL1B		EXO1	WRN	ZBTB20	TRAF7	MLH1	CD40	WNK2	STAT1	DYSF	CYP2B6	PTPRU	TYRO3	KAT5	BRD4
	GBF1	NSD1	TJP2	FGFR2	PLAU	NR2F2	MAML2	MIB1	CHD8	C1R	SLC4A3	KAT7	ITGAL		PTPN22	USP6	SRGAP1	AJUBA	MUC1	CD99	FAT4	STX1A	GBF1	KCNH2	ALK	VCAM1	RASSF1	CBLC
	ANKRD17	BRIP1	NCOR2	FLNA	PLAUR	TFDP2	NFATC2	BRAF	ZNF479	CACNA1C	SMARCB1	PSIP1	JAK2		TLR8	ARHGEF12	CHD8	MUC16	MYC	CDAN1	MYH14	TF	IL1RL2	PRKG2	ERBB2	LRP8	LMOD1	SND1
	ITGA4	CIT	AKAP9	FLT3	BCL2L1	TJP1	NIN	PDGFRB	ATP2B3	COL17A1	SPP1	CHEK2	MN1		VWF	PLXNB2	NSD1	LRRK2	PTGS2	CDC42	SVEP1	TGFB1	TBKBP1	EPHA8	RET	DYSF	REXO2	ZNF638
	ITGAL	MYLK	ARFGEF2	FN1	CAT	KDM6A	NIPBL	CDH1	CDH11	COCH	SRC	ERC1	MYB		ITGAM	AHCTF1	RGPD3	CANT1	SNAI2	CDH1	PREX2	TIMP2	PRG4	INSR	ARHGAP35	SKAP1	B3GAT1	SETD2
	MCM3AP	CDC42BPB	STAG2	FOXA2	PPARA	WHSC1	NSD1	ERBB2	DNM2	FGA	STAT3	ARHGEF12	MYC		AFP	BAZ2B	CAD	CNBD1	SPP1	CDK6	EPC1	TNF	LILRA1	MYT1	ARHGEF10	IL18RAP	EML4	ARID4B
	PIBF1	HDAC6	PTPRT	FUS	NFE2L2	WNT5A	RUNX1T1	RET	MYO5A	GEM	TCEB1	UBR5	PDGFRA		CD274	PRDM16	TNC	EPHA5	WT1	CEACAM5	NAV3	VDR	NLRP1	SLCO1B1	ATF7IP	FCGR2C	KRT20	LRP1B
	IPO7	TNIK	ZNF292	GNAQ	SRC	XPO1	TNC	ABCG2	NFATC2	HSPD1	HNF1B	LIMA1	PDGFRB		ERBB2	WNK1	KIT	ROCK1	PAX8	CEACAM6	PTPDC1	VIM	SAMHD1	PKHD1L1	PRPF8	IL1RL1	MIB1	XRN1
	PARP14	MAST1	SETD1B	GPHN	PROM1	PRDM2	TRIO	CTNNB1	RAC1	ICAM4	TSC1	TRIM33	MAPK8		FGFR2	ARID2	PCSK5	AXL	KRT20	CEL	AMER1	NCOA4	ANKRD17	DMBT1	PTPRK	MFHAS1	THADA	TET2
	CIT	PTK2	CAMTA1	GPS2	PSG2	PAX8	TRIP11	KIT	TRIP11	IFI16	WT1	SUFU	RET		IDH1	RET	RET	ESR2	BAX	CFLAR	ARID2	TNFSF11	TNFRSF21	C6	BRD3	TRIM28	SLC5A8	BNC2
	EPHA5	PARP1	DICER1	GRM3	TERT	DEK	DHX9	MMP2	HDAC9	IGLC3	CXCR4	ARID4B	SRSF2		IDH2	MMP2	IRS4	FUT4	CCND1	CHEK2	ASPM	AKR1C3	PARP14	TENM1	CDK12	PRG4	MARCH8	FAM46C
	MYLK	EPHA5	ZNF521	HDAC9	RAB3D	KAT6A	IRF4	MMP14	MED12	IL1R1	CUL2	ASH1L	SPN		MLH1	ERBB2	MGA	MAPK8	CD4	DCC	FAM47C	PDE5A	DDX60	VWF	EIF2AK3	BTN2A2	NTRK1	FANCI
	ROCK2	FES	ZBTB20	HNRNPA2B1	MUTYH	BRD3	MEF2C	PRKDC	KIAA1549	ITGAM	CD163	TSHZ3	STAT3		MSH2	TP63	DICER1	MAP2K7	CD68	DCLK1	ACVR2B	BECN1	ZP4	DYSF	KAT6B	CCR9	NTRK2	ASH1L
	SLCO1B3	ITK	WHSC1L1	HSPA8	RHOA	NUP214	MSH6	SRC	BCORL1	ITGB1	SALL4	NSD1	TF		MSH6	ATP2C1	A1CF	SDC2	CDKN2A	DES	BCL2L2	TNFSF10	CRACR2A	CACNA1C	MYO5A	IFIT5	PAX8	CYSLTR2
	CDH2	ABL1	CASC5	IDH1	RELA	TCL1A	PMS2	STAT3	CHD2	KCNN4	ZNF77	FBXO11	TFRC		NRAS	MMP9	WHSC1L1	SLC4A3	CEACAM3	EIF2AK3	CA2	ADIPOQ	FCRL3	THEMIS	SETD2	ANKRD17	CD274	TSHZ3
	CTNNB1	BTK	RTN4	IDH2	CDKN1B	RBM10	MYH9	PARP1	CHD3	KIR2DL1	AFP	CHD9	ABCG2		PDCD1	TTF1	ATF7IP	TYMS	CLDN3	ELAVL1	CLK2	NPEPPS	CLNK	MARCO	SND1	SIGLEC9	BAX	CHD8
	NUMA1	PIK3CG	BCORL1	KANSL1	IL17A	PICALM	CTNND1	RHOA	FLT4	OPRD1	ANXA4	EPC1	KRT20		PDCD1LG2	CD44	MYH14	TNFRSF10B	ERCC1	ERBB3	MARK2	CDK5RAP1	CD300LG	NLRP9	SOX17	IGHV4-61	BCL2	PRX
	SLC26A8	TEC	CLSPN	KDR	TYMS	PIP5K1A	PER1	CD44	KDR	OPRK1	AR	MYT1	JAK3		PIK3C2G	PTGS2	CHD6	DDR1	PGR	EZH2	HDAC2	KRT20	NLRC3	NLRP10	USP9X	IGHV3-53	CALCA	NSD1
	ABCB1	JAK2	PRDM16	KEAP1	KLF4	SPOP	PTPRF	CDH2	MUC4	ENPP2	CD4	INSRR	PIK3CG		PMS2	KRT7	ASXL1	CAMK2G	MAPK1	FASLG	RXRB	CBX8	IFNL2	C8B	MLLT4	IGKV3D-11	CASP3	RBM15
	CASP8	SYK	BRIP1	KMT2A	RUNX3	CUL1	AHCTF1	CSF2	RET	POU2F2	CDH1	CSNK1E	TEC		TGFBR2	PTEN	NUTM1	CDK11B	S100A1	GRPR	SSTR3	NANOG	NLRP9	CR1	PXDN	DBNL	CCKBR	BCL11B
	GATA3	LCK	ARID2	KMT2B	POU5F1	IRS4	BCL9L	EZH2	SFRP4	RFX1	CDH2	NR3C2	BCL2		VEGFA	STAT3	BCL9L	CDK8	SOX2	GSK3B	RPS6KA5	CAGE1	SYT1	ITGA4	PRKDC	HERC5	CCND1	FBXO11
	PTEN	CXCR4	KANSL1	KMT2C	TNF	MAP4K3	BNC2	MGMT	TRIO	CXCL5	CDH16	CAMK1D	CBFB		AES	CASP9	DCAF12L2	CLK1	TGFB1	HRAS	STK17B	CSF1R	FLT1	COL1A2	LRP1	BPIFA1	CDH1	CHD9
	PARP1	CSF1R	DCAF12L2	KMT2D	SELE	TNFRSF14	BRD4	MAPK3	ZMYM3	VCAM1	CDK2	PARP1	CD2AP		AKT1	MAP2K7	EPHB6	CSNK2A2	VEGFA	IGF1R	TNK2	ABL1	TERT	FGA	DOCK2	SASH3	CDKN1B	TET1
	MTOR	BCL2	AKT1	KRAS	SERPINE1	TRIM24	CAMTA1	NANOG	CTCF	LAT2	CDKN1A	DAPK1	CD33		BAK1	EML4	FLT4	EPHB4	WFDC2	IL2RA	STK25	FES	EGFR	NLRP1	DYSF	PARP14	CDKN2A	EPC1
	MMP2	CCR4	KIF1A	KTN1	CDX2	BCL10	CBL	AKT1	CAMTA1	TRIM25	CTNNB1	DMPK	CD4		BIRC5	ANXA5	MTOR	HDAC1	NACC1	IL32	AAK1	SYK	EWSR1	PLCL2	PKHD1L1	OTUD4	CEACAM3	MAML2
	MAPK3	MKI67	BCL9	LARP4B	CSF2	USP6	CNOT1	BCL2	DICER1	DYSF	EPAS1	HTR3A	CLEC4C		BRAF	BCL2	MLLT4	HTR2C	ABL1	ITGAM	SIK3	BTK	IFNG	C8A	TENM1	DDX60	CHGA	STARD13
	CDH1	ZEB2	BLM	LPP	SLC14A2	ZMYM3	CNTRL	BCL2L1	AHCTF1	GPR65	MLANA	PRPF4B	IKZF1		CCL4	CASP3	NOTCH2	KCNH2	ITK	JAK1	DSTYK	JAK3	PDGFRA	CR2	CACNA1C	POLR3B	CXCL8	ZNF479
	EGFR	SELP	BRCA2	LRP1B	SLC2A1	KLF4	CSF3R	BMI1	ASH1L	MARCO	FOLH1	HDAC5	IL3RA		CD14	CASP8	PIK3C2B	LYN	JAK3	LGALS1	MINK1	TEC	ABCB1	LRP1	VWF	POLR3E	EGFR	TSHZ2
	VIM	FASN	ZFP36L2	LRP6	MDM2	ARHGAP29	DIAPH2	HGF	CASC5	S1PR4	GATA3	PLK4	MLLT3		CENPK	NKX2-1	SOS1	MAP3K3	BTK	LGALS3	CDKL3	ATR	SSX1	ANGPT1	COL1A2	MCOLN1	ENO2	AMER1
	EZH2	SP3	KLF5	LRRK2	SLC6A2	TJP2	EBF1	MMP9	ARID1B	TNFSF13	GPC3	EIF2AK1	NCAM1		COX8A	CDH1	CUL3	NEK2	PIK3CG	MBNL1	EGLN1	BRIP1	TNF	NLRP2	IGF1R	ULBP2	ERBB2	MB21D2
	PIK3CD	ABCC4	CLTC	MACF1	CHEK2	NCOR2	EML4	NFKB1	TSHZ3	IL18RAP	GSN	HIPK2	RARA		CSF2	MYC	NCOR2	CDK14	CSF1R	MME	CALCRL	CHEK2	ABL1	NLRP3	C3	FCRLB	ESR1	ASXL1
	STAT3	CDK4	DACH1	MAP2K1	HDAC1	ARHGEF10	EPAS1	MAPK1	ASXL1	MCM3AP	HGF	MAP3K19	TCL1A		CTGF	PIK3CD	ASXL2	PKN1	FES	MMP1		FAM175A	CSF1R	C3	EPHB1	IRAK1BP1	FOXE1	ARID2
	KRT20	CDK6	EGFR	MAP3K11	SMUG1	HDAC9	EPHA7	PTK2	EPHA5	USP14	HNF4A	CTNNB1	U2AF1		CYP3A4	PARP1	SALL4	MAP2K3	CCR4	MSH6		FANCA	PIK3CG	ADAMDEC1	GBF1	RAET1L	GAST	BCL9L
	MIB1	ESR1	EIF4G1	MAPK8IP1	SNAI1	ABI1	EPPK1	CCL2	MAP3K19	MFHAS1	JUN	KRT5	ZEB2		DDIT3	AKT1	EPHA5	PSMB5	JAK2	NEUROD1		GEN1	TEC	DDX60	KMT2E	SERINC5	IFI27	DCAF12L2
	AR	PDCD1	ERBB4	MED23	SNAI2	RBM5	FBLN2	TGFB2	ABCB1	TRIM22	KRAS	NCAM1	PDCD1LG2		EPCAM	BAX	EPHA6	TOP2A	SYK	NFE2L2		MLH1	BTK	DOCK2	CR1	SSC5D	IGF1	ECT2L
	CCND1	PDCD1LG2	FANCA	MLLT4	BAX	TFG	GRIN2A	TNFSF10	TNIK	POLR3C	KRT5	ZNF135	CD274		FBL	CD8A	ABCB1	TTK	TEC	NOC2L		MRE11A	CCR4	ITGAD	NLRC5	TREML4	IL6	NUTM2B
	MMP9	ANXA2	FN1	MMP2	CASP9	POLQ	KAT6A	FAS	EPHA6	CCL27	EPCAM	PAX8	PDCD1		FGF2	MAPK1	SLCO1B1	MAP3K12	CXCR4	NOS2		MSH2	FES	INPP5D	ADGRB1	NLRP9	KIT	ZNF814
	PTGS2	APOE	HSPA8	MUC16	IFI27	STAG2	KIAA1549	CASP8	ROCK1	LILRB5	MLH1	AQP1			GAPDH	MAPK3	FLT1	SIK2	LCK	PNMA2		MSH6	LCK	LY75	MCM3AP	CD300E	KRT19	ADAR
	XRCC1	BARD1	KIF5B	MUC4	SP1	NCKAP1	KIF1A	CD8A	MAST1	PADI4	MMP2	CDH1			GPC3	CD274	MYLK	SIK3	CHD3	POMC		NBN	SYK	SPINK5	NLRP9	SPAG11A	LGALS3	JAG1
	CD274	BGLAP	NFATC2	MYH14	SPP1	PTPRT	LRP6	CD34	FLT1	ANKRD17	NRAS	CDH16			GSTM1	KRT20	MAP3K19	RPS6KA6	COL1A1	PPARA		PALB2	ALK	PRKDC	FCRL3	EPHB4	MAP2K7	C1QC
	AKT1	C1QL1	NTRK3	N4BP2	DDIT3	FAF1	LRPPRC	CDK6	RARG	CHIA	OGG1	CTSK			IFNA1	CCND1	AOX1	HIPK2	CTNND2	PTF1A		PMS2	ANO1	LILRB1	PTPRJ	GRK1	MAPK1	CTSC
	ANXA5	CALCA	PTPRB	NCOR1	AURKA	ZNF292	NF1	CDKN1B	CIT	TINAG	PAX2	HGF			IFNL3	BCL2L1	INSRR	HUNK	EPHA3	PTHLH		RAD51C	ASPSCR1	KIR3DL2	PARP14	ULK1	MAPK3	LTB4R
	CASP9	CALM1	RASA1	NCOR2	JUN	PDS5B	NR4A2	CHI3L1	CD44	IGKV3D-20	SERPINA1	HIF1A			IGF1	CDKN1A	TTK	IRAK4	BPTF	PTPRC		RAD51D	ATF1	RAG1	TICAM1	NR0B1	MET	COL17A1
	CCNB1	CCL5	ARID4A	NEDD4L	STMN1	SETD1B	NUP98	CTSB	CEACAM3	TLR7	PIK3CD	KDR			IL2	MAPK14	TNIK	CSNK1A1L	GRM3	RB1		PDCD1	ATIC	CD1C	DHX36	CAMK2B	MMP9	CRHR1
	CDKN1B	CD14	RGS3	NF2	MAPK1	CLASP2	PCSK5	FGF2	ERBB2	MSRB1	PMS2	KRT19			KLRK1	HIF1A	STK36	STK35	PDGFRA	SERPINE1		PDCD1LG2	BCOR	IGHM	DOCK8	CDK7	MYC	CTSL
	HIF1A	CD24	SOS1	NFE2L2	VEGFA	PLCB1	PLCG1	HIF1A	MTOR	MARCH1	POU5F1	PRCC			MAPK3	IL6	TIE1	MYLK4	PDGFRB	SERPINE2		CD274	BRAF	TLR5	POLR3A	CLK1	NCAM1	ECM1
	IL6	CD80	TRIP11	NFE2L3	TBATA	CAMTA1	PLXNA1	HSP90AA1	PIK3CD	CTNNBL1	MAPK3	SLC4A3			MAPK8	SNAI1	HDAC4	APOA1	PIK3CB	SIRT1		AMACR	CCNB3	PTPN22	AXL	CSNK1G2	NCOA4	FCAR
	PCNA	CDC42	RBM5	NIN	TBC1D9	NEDD4L	PRPF8	IFNG	EPO	APOBEC3G	MAP2K7	SLC4A1			NDE1	SRC	SLCO1B3	BTN1A1	PLCB4	SLC4A1		ANXA5	CD34	ACE	PTK2B	MARK2	PARP1	FGA
	TNFSF10	CDKN2A	PRPF8	NIPBL	RAC1	CAPN7	RANBP2	IL1A	PTEN	DCLRE1C	PSG2	TCEB1			NOC2L	TNF	DSG3	C1QBP	PTPN13	SMAD3		AURKA	CDK4	LILRA1	DAB2IP	EPHA5	PCNA	GPI
	NAT1	CDKN2B	CLASP2	NRAS	TF	BRD4	SPTAN1	IL1B	RB1	TRIM11	SDHB	TNF			POU5F1	VIM	ALK	CAPZA1	ARID4A	SMAD7		BAD	CDK6	TINAG	DMBT1	EPHA8	PIK3CD	HLA-DMA
	CXCL8	CEBPA	POT1	NTRK1	TIMP1	MACF1	STARD13	IL6	MAPK1	JAM3	SLC2A1	VIM			RAC1	NAPSA	MMP9	CD6	ROS1	TLR4		BAK1	CDKN2A	CD22	IL16	FOLR1	POMC	HLA-DQB2
	MDM2	CEBPB	XRN1	NTRK3	TNFSF10	PLXNB2	TCF4	JUN	CD34	NLRC5	SLC4A1	TP63			RASSF1	CYCS	RB1	CD27	ITSN1	TNFRSF10A		BAX	CIC	ADGRE1	NLRP2	FOLR2	PPARG	IGHA2
	MAPK8	CFL1	TRERF1	NUP133	CXCL12	SIN3A	UBR5	KRAS	MYC	SLA2	SNAI2	B3GAT1			SKP2	MUC1	BRAF	CD33	PRDM2	TYMS		BCL2	CLTC	ITGAL	PRG4	ITGB3	PTH	IGHD
	SNAI1	CGB5	SRGAP1	NUP98	TNFRSF10A	CNTNAP2	USP6	MCL1	STAT3	NLRP3	STAT5A	ZNF77			SMAD2	VEGFA	DDR2	CR2	USP9X	VTN		BCL2L1	COLIA1	THBS1	PRKD1	CDK14	S100A1	IGHG4
	TGFB1	CHGA	TBL1XR1	PAFAH1B2	TNFRSF10B	PABPC1	WASF3	MDM2	PSMD1	IFNLR1	TCEB2	FLCN			SNAI1	PCSK9	FGFR2	CTSS	AXIN1	ALK		BGLAP	CREB1	SIRPB1	NLRP3	PRKAA2	SYP	CXCR2
	VEGFA	COMT	ZNF750	PAX3	IFNA1	CD274	WRN	PLAU	CDH1	DHX36	ZEB1	CD274			SOCS1	EPHA5	CYP1A1	DDX1	CNTNAP1	CTLA4		BID	CREB3L1	LILRA2	THBS1	STK3	TGFB1	IL12RB1
	ALKBH1	COX8A	MYH14	PAX8	MUC1	BAZ2B	ZBTB7B	PLAUR	SERPINB3	NLRP6	TOP2A	CTLA4			SOX2	EPHA6	TP63	DOCK2	SETDB1	MSH2		BTG2	CREB3L2	SIGLEC7	TLR9	TYK2	TNF	IL18
	CASP3	CSF2	ZNF479	PBRM1	CCND1	CHST11	ZFHX3	MAP2K7	MMP2	SSC5D	TTF1	FLT3			SPIN1	ABCB1	KRT5	ADGRE1	MALT1	NTRK2		CASP3	CSF1	COL17A1	ADCY7	RPS6KA5	TP53	IRF1
	CD4	CSK	ASXL1	PDE4DIP	TSPO	FAM135B	ZMYM3	RAC1	HIF1A	NLRP10	VCAM1	IFNA1			TNFRSF10B	INSRR	AFP	FCGRT	ZBTB20	NTRK3		CAV1	CTNNB1	KIR3DL1	IFI16	ROCK2	TPCN1	IRF5
	CD8A	CXCL12	MACC1	PDGFRB	MGMT	CDK12	ZNF429	TNF	VIM	SIGLEC14	VEGFC	IL2			TSPO	FLT1	CDH1	FGB	EML4	PDCD1		CCL2	DDIT3	OPRK1	DCLK1	MAP3K2	TTF1	ITGAD
	CD44	CYCS	ZNF814	PDS5B	TYR	XRN1	ZNF479	VEGFA	CTNNB1	IGLL5	VIM	KIT			XIAP	MAP3K19	EGFR	GALNT2	XRN1	PDCD1LG2		CCNA2	DUX4	VCAM1	EPHA5	TAOK3	VIM	ITGAL
	CDK4	CYREN	TNIK	PIK3CA	UGT1A1	SDHAF2	ARHGEF2	VIM	CRP	CD274	PTTG1	PDCD1			XRCC1	AOX1	FGFR3	GEM	BNC2	PMS2		CCNB1	EED	IL1RL1	MYLK	NUAK2	ZHX2	KIR3DL2
	CEACAM3	DAPK3	FLT1	PIK3CB	VDR	PBRM1	CIITA	CXCR4	CTLA4	CTLA4	PDPN	PDCD1LG2			YAP1	MYLK	PSMD1	GPER1	RNF43	ABCG2		CCND1	ERG	CD96	ABCB1	HDAC10		CD46
	IFNA2	DHFR	CIT	PIK3R1	VEGFC	RHOT1	COL3A1	ANXA5	IL6	FLT3	AMACR	PDGFRB			ROS1	ROCK1	PTK2	GZMA	N4BP2	AFP		CD44	ETV1	CD1E	EPHA6	CAMKK1		NEDD4
	IFNG	DKK1	MAP3K19	PIK3R2	CDK4	ATF7IP	IL6ST	FASLG	AKT1	IFNA1	HAVCR1	RET			NTRK1	SSTR4	VIM	GZMM	KIAA1549	ANXA5		CD82	ETV4	CD33	TIE1	TUBB		OPRD1
	IL1B	DPYD	INSR	PLCB1	VIM	ARFGAP1	INPPL1	CCND1	CASP3	IL2	CD274	VEGFA			PDGFRB	MET	GPC3	IFNW1	PALB2	BAX		CDC25C	ETV6	CFI	CIT	MAPK15		PCBP2
	IL10	EIF4E	TIE1	PLCG1	CASP3	ERBB2IP	PML	CD4	TGFB1	KIT	MIB1	AMACR			RAF1	NTRK1	KRAS	IL1RAP	PREX2	BCL2		CDK1	FEV	IDO1	DAPK1	EPHA6		PRKDC
	KRT7	EIF4EBP1	HDAC6	PLXNB2	CDKN1A	GOPC	PRDM1	CDK1	C2	PDCD1	DIRC2	CA9			RET	PDCD1	MMP2	IL4R	ZNF479	BCL2L1		CDK2	FLI1	MAP3K5	HDAC4	SP1		REG1A
	MYC	ENO2	DYRK1A	POLE	CDKN2A	SALL4	NBN	CDK2	CD4	PDCD1LG2	FLCN	FH			FLT1	PDCD1LG2	CEACAM3	CXCR1	ZCCHC12	BIRC5		CDK4	FOXO1	PXDN	CDC42BPB	AFP		RGS1
	PDCD1	EPCAM	EPHA5	POLR2B	XRCC1	TAOK1	NOTCH2	CDKN1A	CD8A	PDGFRB	PIK3CG	KRT7			FLT3	CEACAM3	CD44	IL12B	FAM47C	CASP3		CDK6	FOXO3	LILRB4	ULK1	CD274		CCL25
	SERPINB3	ESRRA	EPHA8	POLRMT	YAP1	KIAA1549	RNF43	CDKN2A	IFNG	RET	ABL1	MME			MET	TGFB1	ERBB2	ITGB7	ABL2	CASP8		CDKN2A	FOXO4	SIGLEC10	FLT1	MLH1		ADAM17
	SYP	ETV4	MYT1	POM121	ZHX2	RNF213	TJP1	MAPK14	IL1B	VEGFA	JAK2	TFE3			FGFR1	ERBB1	PIK3CD	LTBR	AHR	CASP9		CEACAM3	FUS	FCRL3	MYT1	MSH2		TLR2
	TERT	F3	SLC22A2	PRDM2	ZNF135	CHD8	WT1	GFAP	PTGS2	VHL	JAK3	NTRK1			FGFR3	FER	MAP2K1	PNP	ALB	CCK		CHGA	HEY1	CEACAM20	GAK	PDCD1		TLR3
	ZNF135	FCGR3A	TYK2	PREX2	ZNF77	KMT2C	AFF1	GJA1	IL2	KRT7	CSF1R	NTRK2			FGFR4	FES	SERPINB3	ORM2	PRDM1	CCND1		CLU	HMGA2	KIR2DL1	NR3C2	PDCD1LG2		TRAF2
	NAT2	FGF1	RPS6KA5	PRPF8	BMP3	PRDM16	APAF1	GSK3B	CCND1	VIM	ITK	FLT1			AXL	FGFR1	STAT3	PRKDC	BMPR2	CD24		COX8A	INO80D	HHLA2	TAOK3	PMS2		BAG6
	KLK3	FGF3	CDC42BPB	PTCH1	GREM1	SOX17	AQR	IDH2	KRAS	ROS1	KIF1A	FLT4			TYRO3	FGFR2	TNF	RFX1	CARS	CD34		CRP	KRAS	NLRC4	CDH2	CGB5		PRKRA
	BCL2L1	FGF4	MAST1	PTEN	NDRG4	ARAP3	ARHGEF10	IL2	PDCD1	NTRK1	CTLA4	FGFR1			MERTK	FLT4	KRT20	S100A9	CDH17	CD40LG		CSF2	MTOR	NLRC5	DPYD	CSF3		IL1RL2
	CDK1	FUT4	RPS6KA6	PTPRD	NTHL1	CRTC3	ARID4B	IL4	SDHC	NTRK2	FLT3	FGFR2			DDR2	IGF1R	AKT1	SPN	CHD2	CD8A		CTAG2	MYOD1	IL18RAP	EGFR	HCFC1		MCM3AP
	MAPK14	GADD45A	HIPK1	PTPRF	NTRK1	WNK2	ASXL2	IL10	CD274	KDR	IFNA1	FGFR4			ABL1	INSR	CCNA2	TRAF6	DCC	CDK1		CTF1	NAB2	TLR8	CDKN2A	POU5F1		HIST1H2BJ
	CSF3	GSN	MMP2	RAD17	NTRK2	AHNAK	ATF7IP	IL13	TJP1	FLT1	IL2	PDGFRA			EPHA2	KIT	CD4	XBP1	DNM2	CDK2		CTLA4	NCOA1	IDO2	MMP2			PSTPIP1
	GSTP1	GSTM1	MUC6	RARA	NTRK3	PALB2	BARD1	IL13RA2	WHSC1	FGFR1	KIT	AXL			MAPK11	LIMK1	MDM2	PXDN	EP300	CDKN1A		CTSB	NCOA2	C1S	RHOA			NCR1
	IFNA1	GSTT1	PGR	RASA2	PDCD1	SVEP1	CDK12	MYC	NUP214	FGFR2	PDCD1	TYRO3			FRK	LTK	MYC	IL1R2	EPHA1	CDKN1B		CXCL12	NF2	PRG4	MMP9			ITM2A
	MAPK1	GZMB	CDKN2A	RET	PDCD1LG2	ZC3H12A	CNBD1	NOTCH1	CLTCL1	FGFR3	PDCD1LG2	MERTK			CRTC2	MAP2K1	PLAU	S1PR4	EWSR1	CHEK1		CXCR4	NR4A3	LILRB2	PIK3CD			WDR1
	TNF	H2AFX	CDKN1A	RFWD3	POLD1	PREX2	CUX1	PCNA	CUL3	FGFR4	PDGFRB	TEK			CRTC1	MAP2K2	POMC	MCM3AP	FANCD2	COX8A		CYCS	NRAS	BTNL8	PARP1			PQBP1
	CYCS	HLA-A	CTNNB1	RGPD3	POLE	EPPK1	DROSHA	PDGFB	IRS4	PDGFRA	RET	ITK				MST1R	MAPK1	PGLYRP1	FGFR2	CRP		CYP1B1	NTRK2	DRD2	MUC5AC			PRG4
	GSTK1	HSD17B1	ESR1	RIT1	RET	USP44	ERG	PIK3CD	USP6	MET	VEGFA	FGF1				NEK11	TTF1	MFHAS1	JAK1	CSF2		CYP24A1	NTRK3	HRG	FGFR2			IRF9
	CSF1R	HSPB1	STIL	RNF213	RNF43	ARID5B	FANCD2	POU5F1	PRPF8	AXL	AKT1	SH2B3				PDGFRB	NAPSA	TRIM10	AFF3	CXCL12		CYREN	NUTM2A	IGHG3	KDR			NOD1
	PIK3CG	IFI27	CD4	ROBO2	SEPT9	TRAF7	FLNA	PTGS2	PSIP1	TYRO3	CA9	LCK				PIK3CB	ANXA5	TRIM28	NCF2	EPCAM		DCTN6	PATZ1	SEMG1	CASP8			SEMA4D
	JAK3	IGF1	CDX2	ROS1	STK11	MAML2	FXR1	CXCL12	PDS5B	MERTK	KRT7	VEGFC				PTK2	CCND1	AKAP8	NFATC2	F3		DDIT3	PAX3	IL18R1	TERT			CD226
	TEC	IGF2	CEACAM3	RPS6KA3	CCL20	STARD13	GAS7	TGFB1	MGA	TEK	PAX8	VEGFD				PTK2B	CD34	IFITM3	NTRK1	FGF2		EDN1	PAX4	TLR7	VIM			BTN3A1
	ABL1	IGFBP1	INSM1	SEC24D	CD24	ZNF479	IKZF1	BECN1	ZNF638	RAF1	S100A1	VEGFB				RAF1	CTLA4	IPO7	NTRK2	GGT1		ELAC2	PAX7	PYHIN1	VEGFC			SCAP
	BTK	IGFBP2	KRT19	SEC31A	CD68	FAT3	IREB2	TNFRSF10B	XRN1	BRAF	NTRK1					SIK1	CTNNB1	POLR3G	NTRK3	GRP		ERG	PDGFB	SERPINB3	ZNF135			DDX58
	SYK	IGFBP3	MYC	SETD1B	GSTT1	AMER1	ITGA9	PROM1	PCDH18	ITK	NTRK2					TNK2	CTSB	LILRB1	PIK3R2	HGF		ESR2	SMARCB1	RTL1	CD44			SIGLEC7
	CXCR4	IL10	PTPRN	SETD2	INS	ASXL1	ITGAV	OLIG2	PRDM16	FGF1	NTRK3					VEGFB	FHIT	BTNL3	POLR2B	IFNG		ETV1	SS18	CTNNB1	CDH17			IGHV3-74
	ITK	IL13	MIB1	SF3B1	KLRK1	NUTM1	KIAA1598	CD274	WNK1	SH2B3	FGFR2					VEGFC	IL6	IFI44L	PTPRB	IGF1		EZH2	SSX2	KIT	KIT			IGHV3-72
	JAK2	IL17A	CCND1	SLC34A2	MT-CO2	MACC1	LAMA2	JAK3	WNK2	LCK	FGFR3					VEGFD	JUN	SPINK5	RANBP2	IL10		FGF2	SSX4	ZHX2	NELFCD			IGHV3-21
	FES	IL1A	KRT7	SMAD4	MUC2	H3F3C	LARP4B	CSF1R	AMER1	VEGFC	TYRO3						PDCD1	RIPK3	ROBO2	IL1B		FOLH1	STAT6	ERBB2	CD4			TRAV7
	CCR4	IL1B	PTGS2	SMARCA4	PMAIP1	FAM47C	MECOM	ITK	ARID2	VEGFD	MERTK						SRC	MID2	CLIP1	IL2		FOS	TAF15	PIK3CD	MSH2			IGLV3-27
	LCK	INS	SERPINB3	SMARCD1	PTPA	RGPD3	MED24	TEC	EPHA4	VEGFB	TEK						NKX2-1	TRIM31	TFRC	INS		GAPDH	TCF12	MMP2	MYC			POLR3K
	FGFR2	IRS2	SNAI1	SND1	UGT1A	IGHG1	MLLT4	FES	MLH1		RAF1						BCL2L1	PADI4	TNFAIP3	JUN		GDF15	TFE3	TERT	REM1			SIAE
	PDCD1LG2	JUNB	MAPK8IP1	SOX2	PDGFRB	IGHG2	MSR1	JAK2	MSH2		BRAF						CCNB1	LAMP3	TRIO	MAP2K1		GNRH1	TFG	TYR	CD40LG			TRPM4
	ZNF77	JUND	KRT20	SPTA1	RAF1	IGHM	MYB	ABL1	NTRK2		FGF1						CD8A	IGLV1-50	ZBTB16	MAPK1		GRP	TPM3	CDK4	CEACAM3			DPP8
	BCL2	LEP	BCL2	SPTAN1	FLT4	IGLL5	NCOA2	BTK	PDCD1LG2		SH2B3						CSF2	IGKV1D-16	SMC3	MAPK14		GSTK1	TPM4	VIM	STAT3			AKIRIN2
	IL2	LOX	CD34	STAG1	VEGFB	IGLC2	NUP93	CCR4	ALOX5AP		LCK						F2	BLNK	EFTUD2	MAPK3		GSTM1	TSC1	CD4	BCL2			NLRC4
	BAX	MAP1LC3A	CDH1	STAG2	VEGFD	CTSH	PBRM1	SYK	ANXA5		VEGFD						FGFR1	TLR9	EIF2AK3	MCL1		GSTT1	WT1	CDH1	ITK			FAM3A
	GSTM1	MAP1LC3B	TYMP	STK11	PIGF	IGHA2	PBX1	LCK	BAX		VEGFB						MUC1	OTUD4	NCOR2	MSLN		HSP90AA1	WWTR1	MITF	PDLIM7			DHX58
	IFI27	MAPK9	MMP9	STRN	PGF	IGHE	PDS5B		CSF2								PCNA	LAX1	THRAP3	MUC2		HSPB1	YAP1	PDCD1	RUNX3			MUL1
	GSTT1	MIF	PCNA	TBX3	CTLA4	HIST2H2BE	PIK3R1		CSF3								PLAUR	POLR3B	MED12	MYC		ID1	YWHAB	PMEL	SERPINE2			OTULIN
	COX8A	MMP7	VEGFA	TFRC	ROS1	SEMA3C	PLCB1		CXCL8								MAPK3	KMT2E	STAG1	NFKB1		IFI27	YWHAE	POMC	TNFSF10			CD200R1
	MT-CO2	MRE11	VIM	TGFBR2	ALK	IGKV1-5	PPP2R1A		IL10								PTH	CACTIN	ARFGEF2	PDHX		IFNG	PDCD1	VDR	KRT20			TICAM1
	CSF2	MT-CO1	TAAR6	TOM1	PDGFRA	IGLV3-1	PRDM16		MMP9								PTHLH	MYO1G	CNTRL	PECAM1		IGF1	PDCD1LG2	MIB1	AKT1			DCST1
	IL1A	MT-CO2	CSF1R	TP53	FGFR1	IGKV4-1	PTPN13		MT-CO2								SOX2	IFIH1	SIN3A	POU5F1		IGFBP2	CD274	MAPK3	NDE1			DTX3L
	FGF2	NKX2-1	JAK3	TP53BP1	FGFR2	C1S	PTPRB		SDHB								TGFB1	DHX58	BAZ2B	PROM1		IL1A		AKT1	HIF1A			DEFB112
	IL4	NQO1	ABL1	TRRAP	DDR2	DMBT1	PTPRK		SDHD								TIMP1	BTNL8	TNPO2	PTEN		IL1B		CD34	MET			AFP
	NFKB1	ODC1	JAK2	TSHR	ABL1	IRF8	PTPRU		TNF								EML4	ALPK1	FCRL4	PTGS2		IL2		CDKN1A	RELA			CD274
	RASSF1	OSM	PIK3CG	TSHZ3	TEK	IGHG4	RAP1GDS1		VEGFA								BAX	ULBP2	STARD13	RAC1		IL4		IFNB1	MAPK3			PDCD1
		PDPN	CXCR4	UBR5	EPHA2	IGLC3	RASA1										CASP9	TRIM8	FLCN	SHH		INS		IFNG	CDKN1A			PDCD1LG2
		PECAM1	SYK	USP6	MAPK11	LTB	RFC1										CDK4	ITCH	CAMK2B	SMAD2		ITGB1		MAP2K7	MUC1			CD5
		PIN1	LCK	USP9X	FRK	LYN	RNF111										CHGA	SPPL2A	DAPK1	SNAI1		JUN		VEGFA	AFP
		PRL	CCR4	WHSC1		TGFBR3	SCAF4										CSF3	SIGLEC10	HDAC6	SNAI2		KRT5		BCL2	CD8A
		PTH	FES	WHSC1L1		DYSF	SETD1B										ENO2	PKHD1L1	HIPK2	SPINK1		KRT8		CASP3	MLH1
		PTK6	ITK	WNK1		HIST1H2BC	SFRP4										FGF2	FCRL3	HIPK1	STMN1		LEP		CSF2	PLAU
		PTPA	TEC	WNK2		MCM3AP	TET1										FOS	GBP5	AOX1	SYP		LGALS3		IFNA1	MAPK1
		PUM3	MLH1	ZFHX3		HIST1H2BJ	TET2										KRT7	CLNK	EPHB1	TBATA		MAP2K1		IL2	CD34
		RUNX3	MSH2	ZNF292		IGHV4-34	USP9X										SLC2A1	IL23R	PTK2B	TIMP1		MAPK14		BAX	CD274
		S100A4	MSH6	ZNF521		IGLV4-60	WNK2										PDPN	GAPT	IGF1R	TNF		MAPK3		CCND1	RAB3D
		SHBG	PMS2	ZNRF3		IGLV4-3	XRN1										CD274	SERINC5	PAK3	TNFSF10		MAPK8		CD8A	CASP9
		SHH	PDCD1LG2	ABCB1		PKHD1L1	ZBTB20										BTK	SSC5D	PKN1	VIM		MDM2		CTLA4	SNAI1
		SLN	CD274	ABCG2		DTX3L	ZNF384										JAK3	TMEM173	SRPK2	VIP		MMP1		ICAM1	ANXA5
		SNCG	PDCD1	ACHE		NLRP9	PKHD1L1										JAK2	THEMIS	MAP3K12	XIAP		MMP14		IL10	BIRC5
		SSSCA1	HLA-DRB1	AOX1		MAST1	DOCK2										TEC	CTLA4	HIPK3	ROS1		MMP2		PCNA	ERCC1
		STMN1	IFI27	AURKC		NR0B1	PRKDC										CXCR4	PDCD1	ADAR	PDGFRA		MMP7		SIRT1	MMP7
		TFF1	MAPK8IP2	BLK		EPHA5	PXDN										LCK	PDCD1LG2	C3	FLT3		MSMB		MLANA	MAPK8
		TIMP2	MT-CO2	CASK		FLT1	VWF										CSF1R	AKT1	CYP11B1	PIK3CB		MSR1		IFNA2	S100A8
		TNF	PDXP	CDC42BPB		MUSK	CACNA1C										ITK	BCL2	DMBT1			MT-CO1		IL6	CDKN1B
		TNFSF10	PECAM1	CDK11B		MAP2K3	CD1E										ABL1	CALB2	SLC11A1			MT-CO2		MAPK1	TGFB1
		TNFSF11	TGFB1	DAPK1		AURKB	IFI16										CCR4	CASP3	MAP3K14			MUC1		TGFB1	FOXP3
		TSPO		DLK1		EPHA6	ADGRB1										FES	CD34	TLR6			NFKBIA		CD68	IL10
		TYMP		FLT1		NFKBIA	C3										SYK	CD8A	PARP14			NR3C1		CXCL8	IL1B
		VEGFA		FOLR1		FUT4	DYSF										HLA-A	CDH1	KMT2E			PCNA		SLN	PCNA
		VEGFD		HDAC5		MME	KMT2E										HRAS	CDKN2A	LILRA5			PECAM1		CD274	CASP3
		VHL		HDAC6		STAT1	NLRC5										KLF5	CEACAM3	IGHV3OR16-8			PIM1		LCK	CDX2
		WNT1		HDAC7		CD8A	CD1B										PDCD1LG2	DES	CCR5			PLAUR		ABL1	TNF
		WNT5A		HTR6		TNFRSF8	COLEC12										MET	EGFR	DBH			POU5F1		SYK	PTGS2
		XIAP		KCNH2		CD40	FCRL3										NTRK1	IL2	IRF8			PPARG		TEC	BCL2L1
		NTRK1		MAP3K2		CD68	KRT6A										NTRK2	KRT5	IL16			PRL		BTK	VEGFA
		NTRK2		MAST1		DAPK1	LRP1											KRT7	INPP5D			PROM1		JAK3	MAPK14
		NTRK3		MINK1		IL2RA	LY75											MAPK1	LIG4			PSCA		CSF1R	TFF1
		PARP2		MYLK		NCAM1	MAP3K5											MSLN	LY75			PTK2B		FES	BAX
		PARP3		PLK1		NPR2	NLRC4											MTOR	MX1			PTPA		JAK2	PDCD1
		CYP19A1		PRKAA2		ABCB1	NLRP1											PTGER4	PTPRJ			RAF1		CCR4	PDCD1LG2
		PIK3CB		PTK2		PIK3CD	ADGRE1											SLC4A1	RAG1			RASSF1		CXCR4	MSH6
		PIK3CD		RIOK2		POU2F2	ANGPT1											SPP1	GBF1			RPS6KB1		BAP1	PMS2
		HSP90AA1		ROCK1		CCL2	ATP2B1											TNF	MID2			SERPINE1		IGH	EPCAM
		HSP90AB1		RRM1		ZAP70	F2											TTF1	MCOLN1			SHBG		MAP2K2	STK11
		WDR5		SSTR3		MUM1	GRN											VEGFA	FCAMR			SKP2		MYD88	BMPR1A
		AKT2		STK24		TNFRSF13C	CRACR2A											VIM	PDCD1LG2			SNAI1		NTRK2	COX8A
		AKT3		STK39		ALK	DMBT1												CD274			SNAI2		PDCD1LG2	CXCL12
		VEGFC		TIE1		BCL6	ICAM5												PDCD1			SOX2		MC1R	GSTM1
		VEGFB		TNIK		CCND1	IGHG4															SPP1		MIA	GSTT1
		KDR		TNK2		CD19	ITGAD															SRC		S100A1	IFI27
		FLT1		TNNI3K		CD1A	MARCO															SRD5A2		S100B	IL2
		FLT4		TOP2A		CD22	NLRC3															SSSCA1		TNF	IL6
		FGFR1		TYK2		CD38	PRG4															STAT5A		RAF1	MUC2
		CD274		WEE2		CD4	SAMSN1															SYP		ARAF	NME1
		ALK		ABCC1		CD5	ADAR															TERT		SRMS	PECAM1
				ABCC2		CD7	ADCY7															TGFA		TNK2	TFF2
				CCK		CR2	APP															TGFBR2		MAP4K5	NTRK1
				CDH2		DNTT	BTN3A1															TIMP1		FGR	NTRK2
				CDK2		FCER2	C6															TNFRSF10A		SIK1	NTRK3
				CEACAM5		HHV8	CD1C															TNFRSF10B		NEK11	PDGFRA
				IMP3		IGH	CD1D															TNFRSF25			PDGFRB
				MKI67		ITGAE	NOS2															TWIST1			RAF1
				MME		LEF1	COL17A1															VEGFA			ABL1
				NOTCH3		MKI67	COL1A2															XIAP			ABL2
				PROM1		MPO	CR2															ZNF135			FLT3
				SERPINE2		MS4A1	DCLRE1C
				SUCO		PDCD1	DOCK8
				TMEM11		PDCD1LG2	IFI44L
				VEGFC		SDC1	ITGA4
				ZHX2		SOX11	LILRA1
				AFP		SPN	NLRP2
				ALK		TIA1	OTUD4
				CD274		DDIT3	SBNO2
				MLH1		FOXP1	SCAP
				MSH2		KRT20	SSC5D
				MSH6			TINAGL1
				PIK3C2G			TRPM4
				PMS2			BLM
				VEGFA			CD274
				PDCD1LG2			CTLA4
				PDCD1			MLH1
				AKT1			MSH2
				BAX			PDCD1
				BCL2			PDCD1LG2
				BTC			RHBDF2
				CDH17			ALDH2
				CEACAM3			CASP3
				CTNNB1			CCND1
				EGFR			CD8A
				HCCS			COX8A
				IL6			IL6
				KRT19			PCNA
				KRT20			SMUG1
				KRT7			TNF
				MAPK1			VEGFA
				MMP9			NTRK2
				MUC1			ERBB3
				MUC2
				MUC5AC
				PCNA
				PTGS2
				TCFL5
				TGFB1
				VIM
				ZNF135
				ZNF77
